# Supplementary material for: Machine learning to construct sphingolipid metabolism genes signature to characterize the immune landscape and prognosis of patients with uveal melanoma
Source: Front Endocrinol (Lausanne). 2022 Dec 8;13:1056310. doi: 10.3389/fendo.2022.1056310 (PMC9772281; doi:10.3389/fendo.2022.1056310)
Supplement: Supplementary file 2 [file Table_1.xls]

,,,https://www.innatedb.com/redirect.do?go=searchMols,,,,,,,,,,,,,,,,,,,,,,
id,species,taxonId,ensembl,entrez,name,fullname,synonym,signature,chromStart,chromEnd,chromStrand,chromName,band,goTerms,function,goFunctions,goLocalizations,cerebralLocalization,nrIntxsValidated,nrIntxsPredicted,transcripts,humanOrthologs,mouseOrthologs,bovineOrthologs,lastModified
10225,Homo sapiens,9606,ENSG00000128274,53947,A4GALT,"alpha 1,4-galactosyltransferase ",,A4GALT|IDBG-10225|ENSG00000128274|53947,42692121,42721298,-1,22,q13.2,GO:0001576|globoside biosynthetic process|biological_process#GO:0005795|Golgi stack|cellular_component#GO:0006486|protein glycosylation|biological_process#GO:0006688|glycosphingolipid biosynthetic process|biological_process#GO:0007009|plasma membrane organization|biological_process#GO:0008378|galactosyltransferase activity|molecular_function#GO:0015643|toxic substance binding|molecular_function#GO:0016020|membrane|cellular_component#GO:0030173|integral component of Golgi membrane|cellular_component#GO:0050512|lactosylceramide 4-alpha-galactosyltransferase activity|molecular_function#GO:0070062|extracellular vesicular exosome|cellular_component, lactosylceramide 4-alpha-galactosyltransferase activity,GO:0008378: galactosyltransferase activity#GO:0015643: toxic substance binding#GO:0050512: lactosylceramide 4-alpha-galactosyltransferase activity,"GO:0008378: galactosyltransferase activity,GO:0015643: toxic substance binding,GO:0050512: lactosylceramide 4-alpha-galactosyltransferase activity",Plasma membrane,2,0,10227|10229|293020,,A4galt|IDBG-168008|ENSMUSG00000047878|239559,A4GALT|IDBG-648425|ENSBTAG00000026497|618369,2017-2-20
21273,Homo sapiens,9606,ENSG00000167769,125981,ACER1,alkaline ceramidase 1 ,,ACER1|IDBG-21273|ENSG00000167769|125981,6306142,6333629,-1,19,p13.3,"GO:0005783|endoplasmic reticulum|cellular_component#GO:0005789|endoplasmic reticulum membrane|cellular_component#GO:0006665|sphingolipid metabolic process|biological_process#GO:0006672|ceramide metabolic process|biological_process#GO:0008544|epidermis development|biological_process#GO:0010446|response to alkalinity|biological_process#GO:0016021|integral component of membrane|cellular_component#GO:0016811|hydrolase activity, acting on carbon-nitrogen (but not peptide) bonds, in linear amides|molecular_function#GO:0017040|ceramidase activity|molecular_function#GO:0019216|regulation of lipid metabolic process|biological_process#GO:0030148|sphingolipid biosynthetic process|biological_process#GO:0030154|cell differentiation|biological_process#GO:0030216|keratinocyte differentiation|biological_process#GO:0044281|small molecule metabolic process|biological_process#GO:0046512|sphingosine biosynthetic process|biological_process#GO:0046514|ceramide catabolic process|biological_process#GO:0071277|cellular response to calcium ion|biological_process#GO:0071633|dihydroceramidase activity|molecular_function", hydrolase activity,"GO:0016811: hydrolase activity, acting on carbon-nitrogen (but not peptide) bonds, in linear amides#GO:0017040: ceramidase activity#GO:0071633: dihydroceramidase activity","GO:0016811: hydrolase activity, acting on carbon-nitrogen (but not peptide) bonds, in linear amides,GO:0017040: ceramidase activity,GO:0071633: dihydroceramidase activity",Plasma membrane,0,0,21275,,Acer1|IDBG-193170|ENSMUSG00000045019|171168,ACER1|IDBG-643977|ENSBTAG00000008095|,2017-2-20
52948,Homo sapiens,9606,ENSG00000177076,340485,ACER2,alkaline ceramidase 2 ,,ACER2|IDBG-52948|ENSG00000177076|340485,19409059,19452020,1,9,p22.1,"GO:0000139|Golgi membrane|cellular_component#GO:0001953|negative regulation of cell-matrix adhesion|biological_process#GO:0005794|Golgi apparatus|cellular_component#GO:0006665|sphingolipid metabolic process|biological_process#GO:0006672|ceramide metabolic process|biological_process#GO:0006919|activation of cysteine-type endopeptidase activity involved in apoptotic process|biological_process#GO:0008284|positive regulation of cell proliferation|biological_process#GO:0010942|positive regulation of cell death|biological_process#GO:0016021|integral component of membrane|cellular_component#GO:0016811|hydrolase activity, acting on carbon-nitrogen (but not peptide) bonds, in linear amides|molecular_function#GO:0017040|ceramidase activity|molecular_function#GO:0030148|sphingolipid biosynthetic process|biological_process#GO:0030173|integral component of Golgi membrane|cellular_component#GO:0032526|response to retinoic acid|biological_process#GO:0033629|negative regulation of cell adhesion mediated by integrin|biological_process#GO:0035690|cellular response to drug|biological_process#GO:0044281|small molecule metabolic process|biological_process#GO:0046512|sphingosine biosynthetic process|biological_process#GO:0071633|dihydroceramidase activity|molecular_function#GO:0090285|negative regulation of protein glycosylation in Golgi|biological_process", hydrolase activity,"GO:0016811: hydrolase activity, acting on carbon-nitrogen (but not peptide) bonds, in linear amides#GO:0017040: ceramidase activity#GO:0071633: dihydroceramidase activity","GO:0016811: hydrolase activity, acting on carbon-nitrogen (but not peptide) bonds, in linear amides,GO:0017040: ceramidase activity,GO:0071633: dihydroceramidase activity",Plasma membrane,1,0,52950,,Acer2|IDBG-161377|ENSMUSG00000038007|230379,ACER2|IDBG-630250|ENSBTAG00000010821|540732,2017-2-20
65242,Homo sapiens,9606,ENSG00000078124,55331,ACER3,alkaline ceramidase 3 ,,ACER3|IDBG-65242|ENSG00000078124|55331,76860867,77026797,1,11,q13.5,"GO:0005789|endoplasmic reticulum membrane|cellular_component#GO:0006665|sphingolipid metabolic process|biological_process#GO:0006672|ceramide metabolic process|biological_process#GO:0008284|positive regulation of cell proliferation|biological_process#GO:0016021|integral component of membrane|cellular_component#GO:0016811|hydrolase activity, acting on carbon-nitrogen (but not peptide) bonds, in linear amides|molecular_function#GO:0030148|sphingolipid biosynthetic process|biological_process#GO:0030173|integral component of Golgi membrane|cellular_component#GO:0030176|integral component of endoplasmic reticulum membrane|cellular_component#GO:0044281|small molecule metabolic process|biological_process#GO:0046512|sphingosine biosynthetic process|biological_process#GO:0070774|phytoceramidase activity|molecular_function#GO:0071602|phytosphingosine biosynthetic process|biological_process", hydrolase activity,"GO:0016811: hydrolase activity, acting on carbon-nitrogen (but not peptide) bonds, in linear amides#GO:0070774: phytoceramidase activity","GO:0016811: hydrolase activity, acting on carbon-nitrogen (but not peptide) bonds, in linear amides,GO:0070774: phytoceramidase activity",Plasma membrane,1,0,65244|587383|591699|593592|592541|601082|603741|590186|599138|592152,,Acer3|IDBG-200324|ENSMUSG00000030760|66190,ACER3|IDBG-635855|ENSBTAG00000017218|615110,2017-2-20
27811,Homo sapiens,9606,ENSG00000179477,242,ALOX12B,"arachidonate 12-lipoxygenase, 12R type ",12R-LOX|ARCI2,ALOX12B|IDBG-27811|ENSG00000179477|242,8072636,8087703,-1,17,p13.1,"GO:0003824|catalytic activity|molecular_function#GO:0004052|arachidonate 12-lipoxygenase activity|molecular_function#GO:0005506|iron ion binding|molecular_function#GO:0005515|protein binding|molecular_function#GO:0005829|cytosol|cellular_component#GO:0006497|protein lipidation|biological_process#GO:0006665|sphingolipid metabolic process|biological_process#GO:0010628|positive regulation of gene expression|biological_process#GO:0016702|oxidoreductase activity, acting on single donors with incorporation of molecular oxygen, incorporation of two atoms of oxygen|molecular_function#GO:0019369|arachidonic acid metabolic process|biological_process#GO:0019372|lipoxygenase pathway|biological_process#GO:0043410|positive regulation of MAPK cascade|biological_process#GO:0043651|linoleic acid metabolic process|biological_process#GO:0044281|small molecule metabolic process|biological_process#GO:0046513|ceramide biosynthetic process|biological_process#GO:0046872|metal ion binding|molecular_function#GO:0051122|hepoxilin biosynthetic process|biological_process#GO:0055114|oxidation-reduction process|biological_process#GO:0061436|establishment of skin barrier|biological_process#GO:0070257|positive regulation of mucus secretion|biological_process#GO:1990136|linoleate 9S-lipoxygenase activity|molecular_function", oxidoreductase activity,"GO:0003824: catalytic activity#GO:0004052: arachidonate 12-lipoxygenase activity#GO:0005506: iron ion binding#GO:0005515: protein binding#GO:0016702: oxidoreductase activity, acting on single donors with incorporation of molecular oxygen, incorporation of two atoms of oxygen#GO:0046872: metal ion binding#GO:1990136: linoleate 9S-lipoxygenase activity","GO:0003824: catalytic activity,GO:0004052: arachidonate 12-lipoxygenase activity,GO:0005506: iron ion binding,GO:0005515: protein binding,GO:0016702: oxidoreductase activity, acting on single donors with incorporation of molecular oxygen, incorporation of two atoms of oxygen,GO:0046872: metal ion binding,GO:1990136: linoleate 9S-lipoxygenase activity",Cytoplasm,2,0,27815,,Alox12b|IDBG-190038|ENSMUSG00000032807|11686,BT.48104|IDBG-635541|ENSBTAG00000012475|504803,2017-2-20
27882,Homo sapiens,9606,ENSG00000179148,59344,ALOXE3,arachidonate lipoxygenase 3 ,,ALOXE3|IDBG-27882|ENSG00000179148|59344,8095900,8119047,-1,17,p13.1,"GO:0005506|iron ion binding|molecular_function#GO:0005515|protein binding|molecular_function#GO:0005737|cytoplasm|cellular_component#GO:0006665|sphingolipid metabolic process|biological_process#GO:0016702|oxidoreductase activity, acting on single donors with incorporation of molecular oxygen, incorporation of two atoms of oxygen|molecular_function#GO:0019233|sensory perception of pain|biological_process#GO:0019369|arachidonic acid metabolic process|biological_process#GO:0019372|lipoxygenase pathway|biological_process#GO:0035357|peroxisome proliferator activated receptor signaling pathway|biological_process#GO:0043651|linoleic acid metabolic process|biological_process#GO:0045444|fat cell differentiation|biological_process#GO:0046513|ceramide biosynthetic process|biological_process#GO:0046872|metal ion binding|molecular_function#GO:0051120|hepoxilin A3 synthase activity|molecular_function#GO:0051122|hepoxilin biosynthetic process|biological_process#GO:0055114|oxidation-reduction process|biological_process#GO:0061436|establishment of skin barrier|biological_process", oxidoreductase activity,"GO:0005506: iron ion binding#GO:0005515: protein binding#GO:0016702: oxidoreductase activity, acting on single donors with incorporation of molecular oxygen, incorporation of two atoms of oxygen#GO:0046872: metal ion binding#GO:0051120: hepoxilin A3 synthase activity","GO:0005506: iron ion binding,GO:0005515: protein binding,GO:0016702: oxidoreductase activity, acting on single donors with incorporation of molecular oxygen, incorporation of two atoms of oxygen,GO:0046872: metal ion binding,GO:0051120: hepoxilin A3 synthase activity",Cytoplasm,5,0,27884|27886|367269,,Aloxe3|IDBG-189990|ENSMUSG00000020892|23801,ALOXE3|IDBG-635547|ENSBTAG00000012478|517001,2017-2-20
14144,Homo sapiens,9606,ENSG00000100299,410,ARSA,arylsulfatase A ,MLD,ARSA|IDBG-14144|ENSG00000100299|410,50622754,50628173,-1,22,q13.33,GO:0001669|acrosomal vesicle|cellular_component#GO:0003824|catalytic activity|molecular_function#GO:0004065|arylsulfatase activity|molecular_function#GO:0004098|cerebroside-sulfatase activity|molecular_function#GO:0005509|calcium ion binding|molecular_function#GO:0005615|extracellular space|cellular_component#GO:0005737|cytoplasm|cellular_component#GO:0005764|lysosome|cellular_component#GO:0005768|endosome|cellular_component#GO:0005788|endoplasmic reticulum lumen|cellular_component#GO:0005886|plasma membrane|cellular_component#GO:0006665|sphingolipid metabolic process|biological_process#GO:0006687|glycosphingolipid metabolic process|biological_process#GO:0006914|autophagy|biological_process#GO:0007339|binding of sperm to zona pellucida|biological_process#GO:0007417|central nervous system development|biological_process#GO:0007584|response to nutrient|biological_process#GO:0008152|metabolic process|biological_process#GO:0008484|sulfuric ester hydrolase activity|molecular_function#GO:0009268|response to pH|biological_process#GO:0016021|integral component of membrane|cellular_component#GO:0031232|extrinsic component of external side of plasma membrane|cellular_component#GO:0043202|lysosomal lumen|cellular_component#GO:0043627|response to estrogen|biological_process#GO:0043687|post-translational protein modification|biological_process#GO:0044267|cellular protein metabolic process|biological_process#GO:0044281|small molecule metabolic process|biological_process#GO:0045471|response to ethanol|biological_process#GO:0051597|response to methylmercury|biological_process#GO:0070062|extracellular vesicular exosome|cellular_component, sulfuric ester hydrolase activity,GO:0003824: catalytic activity#GO:0004065: arylsulfatase activity#GO:0004098: cerebroside-sulfatase activity#GO:0005509: calcium ion binding#GO:0008484: sulfuric ester hydrolase activity,"GO:0003824: catalytic activity,GO:0004065: arylsulfatase activity,GO:0004098: cerebroside-sulfatase activity,GO:0005509: calcium ion binding,GO:0008484: sulfuric ester hydrolase activity",Extracellular,6,0,14146|14148|239184|239186|381600|808894,,Arsa|IDBG-174392|ENSMUSG00000022620|11883,ARSA|IDBG-642822|ENSBTAG00000016053|505514,2017-2-20
30686,Homo sapiens,9606,ENSG00000113273,411,ARSB,arylsulfatase B ,ASB|G4S|MPS6,ARSB|IDBG-30686|ENSG00000113273|411,78777209,78986087,-1,5,q14.1,GO:0003824|catalytic activity|molecular_function#GO:0003943|N-acetylgalactosamine-4-sulfatase activity|molecular_function#GO:0004065|arylsulfatase activity|molecular_function#GO:0005739|mitochondrion|cellular_component#GO:0005764|lysosome|cellular_component#GO:0005788|endoplasmic reticulum lumen|cellular_component#GO:0005791|rough endoplasmic reticulum|cellular_component#GO:0005794|Golgi apparatus|cellular_component#GO:0005975|carbohydrate metabolic process|biological_process#GO:0006665|sphingolipid metabolic process|biological_process#GO:0006687|glycosphingolipid metabolic process|biological_process#GO:0006914|autophagy|biological_process#GO:0007040|lysosome organization|biological_process#GO:0007041|lysosomal transport|biological_process#GO:0007417|central nervous system development|biological_process#GO:0007584|response to nutrient|biological_process#GO:0008152|metabolic process|biological_process#GO:0008484|sulfuric ester hydrolase activity|molecular_function#GO:0009268|response to pH|biological_process#GO:0030203|glycosaminoglycan metabolic process|biological_process#GO:0030204|chondroitin sulfate metabolic process|biological_process#GO:0030207|chondroitin sulfate catabolic process|biological_process#GO:0043202|lysosomal lumen|cellular_component#GO:0043627|response to estrogen|biological_process#GO:0043687|post-translational protein modification|biological_process#GO:0044267|cellular protein metabolic process|biological_process#GO:0044281|small molecule metabolic process|biological_process#GO:0046872|metal ion binding|molecular_function#GO:0051597|response to methylmercury|biological_process#GO:0070062|extracellular vesicular exosome|cellular_component, metal ion binding,GO:0003824: catalytic activity#GO:0003943: N-acetylgalactosamine-4-sulfatase activity#GO:0004065: arylsulfatase activity#GO:0008484: sulfuric ester hydrolase activity#GO:0046872: metal ion binding,"GO:0003824: catalytic activity,GO:0003943: N-acetylgalactosamine-4-sulfatase activity,GO:0004065: arylsulfatase activity,GO:0008484: sulfuric ester hydrolase activity,GO:0046872: metal ion binding",Cytoplasm,1,0,30690|238102|473926|717860,,Arsb|IDBG-173202|ENSMUSG00000042082|11881,ARSB|IDBG-645208|ENSBTAG00000008341|538401,2017-2-20
41101,Homo sapiens,9606,ENSG00000006756,414,ARSD,arylsulfatase D ,ASD,ARSD|IDBG-41101|ENSG00000006756|414,2903970,2929351,-1,X,p22.33,GO:0003824|catalytic activity|molecular_function#GO:0004065|arylsulfatase activity|molecular_function#GO:0005764|lysosome|cellular_component#GO:0005788|endoplasmic reticulum lumen|cellular_component#GO:0006665|sphingolipid metabolic process|biological_process#GO:0006687|glycosphingolipid metabolic process|biological_process#GO:0008152|metabolic process|biological_process#GO:0008484|sulfuric ester hydrolase activity|molecular_function#GO:0043687|post-translational protein modification|biological_process#GO:0044267|cellular protein metabolic process|biological_process#GO:0044281|small molecule metabolic process|biological_process#GO:0046872|metal ion binding|molecular_function#GO:0070062|extracellular vesicular exosome|cellular_component, metal ion binding,GO:0003824: catalytic activity#GO:0004065: arylsulfatase activity#GO:0008484: sulfuric ester hydrolase activity#GO:0046872: metal ion binding,"GO:0003824: catalytic activity,GO:0004065: arylsulfatase activity,GO:0008484: sulfuric ester hydrolase activity,GO:0046872: metal ion binding",Unknown,0,0,41103|361312|592365,,,,2017-2-20
41332,Homo sapiens,9606,ENSG00000062096,416,ARSF,arylsulfatase F ,ASF,ARSF|IDBG-41332|ENSG00000062096|416,3041471,3112726,1,X,p22.33,GO:0003824|catalytic activity|molecular_function#GO:0004065|arylsulfatase activity|molecular_function#GO:0005788|endoplasmic reticulum lumen|cellular_component#GO:0006665|sphingolipid metabolic process|biological_process#GO:0006687|glycosphingolipid metabolic process|biological_process#GO:0008152|metabolic process|biological_process#GO:0008484|sulfuric ester hydrolase activity|molecular_function#GO:0043687|post-translational protein modification|biological_process#GO:0044267|cellular protein metabolic process|biological_process#GO:0044281|small molecule metabolic process|biological_process#GO:0046872|metal ion binding|molecular_function#GO:0070062|extracellular vesicular exosome|cellular_component, metal ion binding,GO:0003824: catalytic activity#GO:0004065: arylsulfatase activity#GO:0008484: sulfuric ester hydrolase activity#GO:0046872: metal ion binding,"GO:0003824: catalytic activity,GO:0004065: arylsulfatase activity,GO:0008484: sulfuric ester hydrolase activity,GO:0046872: metal ion binding",Unknown,1,0,41334|41336,,,,2017-2-20
65797,Homo sapiens,9606,ENSG00000141337,22901,ARSG,arylsulfatase G ,,ARSG|IDBG-65797|ENSG00000141337|22901,68259182,68422731,1,17,q24.2,GO:0003824|catalytic activity|molecular_function#GO:0004065|arylsulfatase activity|molecular_function#GO:0005615|extracellular space|cellular_component#GO:0005764|lysosome|cellular_component#GO:0005783|endoplasmic reticulum|cellular_component#GO:0005788|endoplasmic reticulum lumen|cellular_component#GO:0006665|sphingolipid metabolic process|biological_process#GO:0006687|glycosphingolipid metabolic process|biological_process#GO:0006790|sulfur compound metabolic process|biological_process#GO:0008152|metabolic process|biological_process#GO:0008484|sulfuric ester hydrolase activity|molecular_function#GO:0043687|post-translational protein modification|biological_process#GO:0044267|cellular protein metabolic process|biological_process#GO:0044281|small molecule metabolic process|biological_process#GO:0046872|metal ion binding|molecular_function, metal ion binding,GO:0003824: catalytic activity#GO:0004065: arylsulfatase activity#GO:0008484: sulfuric ester hydrolase activity#GO:0046872: metal ion binding,"GO:0003824: catalytic activity,GO:0004065: arylsulfatase activity,GO:0008484: sulfuric ester hydrolase activity,GO:0046872: metal ion binding",Extracellular,0,0,383702|383703|764847|812695,,Arsg|IDBG-213826|ENSMUSG00000020604|74008,ARSG|IDBG-643699|ENSBTAG00000010637|513067,2017-2-20
41311,Homo sapiens,9606,ENSG00000205667,347527,ARSH,"arylsulfatase family, member H ",,ARSH|IDBG-41311|ENSG00000205667|347527,3006613,3033571,1,X,p22.33,GO:0003824|catalytic activity|molecular_function#GO:0004065|arylsulfatase activity|molecular_function#GO:0005788|endoplasmic reticulum lumen|cellular_component#GO:0006665|sphingolipid metabolic process|biological_process#GO:0006687|glycosphingolipid metabolic process|biological_process#GO:0008152|metabolic process|biological_process#GO:0008484|sulfuric ester hydrolase activity|molecular_function#GO:0016021|integral component of membrane|cellular_component#GO:0043687|post-translational protein modification|biological_process#GO:0044267|cellular protein metabolic process|biological_process#GO:0044281|small molecule metabolic process|biological_process#GO:0046872|metal ion binding|molecular_function, metal ion binding,GO:0003824: catalytic activity#GO:0004065: arylsulfatase activity#GO:0008484: sulfuric ester hydrolase activity#GO:0046872: metal ion binding,"GO:0003824: catalytic activity,GO:0004065: arylsulfatase activity,GO:0008484: sulfuric ester hydrolase activity,GO:0046872: metal ion binding",Plasma membrane,0,0,41313,,,ARSH|IDBG-639057|ENSBTAG00000047161|100336572,2017-2-20
53501,Homo sapiens,9606,ENSG00000183876,340075,ARSI,"arylsulfatase family, member I ",,ARSI|IDBG-53501|ENSG00000183876|340075,150296343,150339307,-1,5,q32,GO:0003824|catalytic activity|molecular_function#GO:0004065|arylsulfatase activity|molecular_function#GO:0005576|extracellular region|cellular_component#GO:0005788|endoplasmic reticulum lumen|cellular_component#GO:0006665|sphingolipid metabolic process|biological_process#GO:0006687|glycosphingolipid metabolic process|biological_process#GO:0008152|metabolic process|biological_process#GO:0008484|sulfuric ester hydrolase activity|molecular_function#GO:0043687|post-translational protein modification|biological_process#GO:0044267|cellular protein metabolic process|biological_process#GO:0044281|small molecule metabolic process|biological_process#GO:0046872|metal ion binding|molecular_function, metal ion binding,GO:0003824: catalytic activity#GO:0004065: arylsulfatase activity#GO:0008484: sulfuric ester hydrolase activity#GO:0046872: metal ion binding,"GO:0003824: catalytic activity,GO:0004065: arylsulfatase activity,GO:0008484: sulfuric ester hydrolase activity,GO:0046872: metal ion binding",Extracellular,0,0,53503|475399|477907,,Arsi|IDBG-150627|ENSMUSG00000036412|545260,ARSI|IDBG-646281|ENSBTAG00000012834|540390,2017-2-20
35178,Homo sapiens,9606,ENSG00000180801,79642,ARSJ,"arylsulfatase family, member J ",,ARSJ|IDBG-35178|ENSG00000180801|79642,113900284,113979727,-1,4,q26,GO:0003824|catalytic activity|molecular_function#GO:0004065|arylsulfatase activity|molecular_function#GO:0005576|extracellular region|cellular_component#GO:0005788|endoplasmic reticulum lumen|cellular_component#GO:0006665|sphingolipid metabolic process|biological_process#GO:0006687|glycosphingolipid metabolic process|biological_process#GO:0008152|metabolic process|biological_process#GO:0008484|sulfuric ester hydrolase activity|molecular_function#GO:0043687|post-translational protein modification|biological_process#GO:0044267|cellular protein metabolic process|biological_process#GO:0044281|small molecule metabolic process|biological_process#GO:0046872|metal ion binding|molecular_function, metal ion binding,GO:0003824: catalytic activity#GO:0004065: arylsulfatase activity#GO:0008484: sulfuric ester hydrolase activity#GO:0046872: metal ion binding,"GO:0003824: catalytic activity,GO:0004065: arylsulfatase activity,GO:0008484: sulfuric ester hydrolase activity,GO:0046872: metal ion binding",Extracellular,0,0,35180|483311,,Arsj|IDBG-192560|ENSMUSG00000046561|271970,ARSJ|IDBG-640021|ENSBTAG00000017808|540514,2017-2-20
33726,Homo sapiens,9606,ENSG00000164291,153642,ARSK,"arylsulfatase family, member K ",,ARSK|IDBG-33726|ENSG00000164291|153642,95555074,95605064,1,5,q15,GO:0003824|catalytic activity|molecular_function#GO:0004065|arylsulfatase activity|molecular_function#GO:0005576|extracellular region|cellular_component#GO:0005788|endoplasmic reticulum lumen|cellular_component#GO:0006665|sphingolipid metabolic process|biological_process#GO:0006687|glycosphingolipid metabolic process|biological_process#GO:0008152|metabolic process|biological_process#GO:0008484|sulfuric ester hydrolase activity|molecular_function#GO:0043687|post-translational protein modification|biological_process#GO:0044267|cellular protein metabolic process|biological_process#GO:0044281|small molecule metabolic process|biological_process#GO:0046872|metal ion binding|molecular_function, metal ion binding,GO:0003824: catalytic activity#GO:0004065: arylsulfatase activity#GO:0008484: sulfuric ester hydrolase activity#GO:0046872: metal ion binding,"GO:0003824: catalytic activity,GO:0004065: arylsulfatase activity,GO:0008484: sulfuric ester hydrolase activity,GO:0046872: metal ion binding",Extracellular,0,0,33728|482127|481134|478385|473585,,Arsk|IDBG-168516|ENSMUSG00000021592|77041,ARSK|IDBG-646571|ENSBTAG00000020178|533618,2017-2-20
107383,Homo sapiens,9606,ENSG00000173409,64801,ARV1,ARV1 homolog (S. cerevisiae) ,,ARV1|IDBG-107383|ENSG00000173409|64801,230978981,231000595,1,1,q42.2,GO:0006665|sphingolipid metabolic process|biological_process#GO:0008206|bile acid metabolic process|biological_process#GO:0016021|integral component of membrane|cellular_component#GO:0030301|cholesterol transport|biological_process#GO:0090181|regulation of cholesterol metabolic process|biological_process,,,,Plasma membrane,1,0,107387|107389|390126|390127|587350|602014,,Arv1|IDBG-200387|ENSMUSG00000031982|68865,BT.48907|IDBG-628424|ENSBTAG00000021822|515046,2017-2-20
8951,Homo sapiens,9606,ENSG00000104763,427,ASAH1,N-acylsphingosine amidohydrolase (acid ceramidase) 1 ,AC|ACDase|ASAH|PHP|PHP32|SMAPME,ASAH1|IDBG-8951|ENSG00000104763|427,18056425,18084985,-1,8,p22,GO:0003824|catalytic activity|molecular_function#GO:0005764|lysosome|cellular_component#GO:0006629|lipid metabolic process|biological_process#GO:0006665|sphingolipid metabolic process|biological_process#GO:0006672|ceramide metabolic process|biological_process#GO:0006687|glycosphingolipid metabolic process|biological_process#GO:0008219|cell death|biological_process#GO:0010033|response to organic substance|biological_process#GO:0017040|ceramidase activity|molecular_function#GO:0030324|lung development|biological_process#GO:0043202|lysosomal lumen|cellular_component#GO:0044281|small molecule metabolic process|biological_process#GO:0070062|extracellular vesicular exosome|cellular_component, ceramidase activity,GO:0003824: catalytic activity#GO:0017040: ceramidase activity,"GO:0003824: catalytic activity,GO:0017040: ceramidase activity",Unknown,11,0,8955|8959|8961|479828,,Asah1|IDBG-151209|ENSMUSG00000031591|11886,ASAH1|IDBG-628630|ENSBTAG00000011257|510620,2017-2-20
74349,Homo sapiens,9606,ENSG00000188611,56624,ASAH2,N-acylsphingosine amidohydrolase (non-lysosomal ceramidase) 2 ,,ASAH2|IDBG-74349|ENSG00000188611|56624,50182778,50248610,-1,10,q11.23,GO:0005739|mitochondrion|cellular_component#GO:0005886|plasma membrane|cellular_component#GO:0006665|sphingolipid metabolic process|biological_process#GO:0006672|ceramide metabolic process|biological_process#GO:0006687|glycosphingolipid metabolic process|biological_process#GO:0006915|apoptotic process|biological_process#GO:0007165|signal transduction|biological_process#GO:0016021|integral component of membrane|cellular_component#GO:0017040|ceramidase activity|molecular_function#GO:0044281|small molecule metabolic process|biological_process, ceramidase activity,GO:0017040: ceramidase activity,GO:0017040: ceramidase activity,Plasma membrane,2,0,74446|239370|375984|375987|812094|812096,,,,2017-2-20
43230,Homo sapiens,9606,ENSG00000135454,2583,B4GALNT1,"beta-1,4-N-acetyl-galactosaminyl transferase 1 ",GALGT|GalNAc-T|GALNACT|SPG26,B4GALNT1|IDBG-43230|ENSG00000135454|2583,57623410,57633355,-1,12,q13.3,"GO:0001574|ganglioside biosynthetic process|biological_process#GO:0003947|(N-acetylneuraminyl)-galactosylglucosylceramide N-acetylgalactosaminyltransferase activity|molecular_function#GO:0005886|plasma membrane|cellular_component#GO:0005975|carbohydrate metabolic process|biological_process#GO:0006486|protein glycosylation|biological_process#GO:0006687|glycosphingolipid metabolic process|biological_process#GO:0007283|spermatogenesis|biological_process#GO:0008152|metabolic process|biological_process#GO:0008219|cell death|biological_process#GO:0008376|acetylgalactosaminyltransferase activity|molecular_function#GO:0016020|membrane|cellular_component#GO:0016740|transferase activity|molecular_function#GO:0016758|transferase activity, transferring hexosyl groups|molecular_function#GO:0019915|lipid storage|biological_process#GO:0030173|integral component of Golgi membrane|cellular_component#GO:0030259|lipid glycosylation|biological_process", transferase activity,"GO:0003947: (N-acetylneuraminyl)-galactosylglucosylceramide N-acetylgalactosaminyltransferase activity#GO:0008376: acetylgalactosaminyltransferase activity#GO:0016740: transferase activity#GO:0016758: transferase activity, transferring hexosyl groups","GO:0003947: (N-acetylneuraminyl)-galactosylglucosylceramide N-acetylgalactosaminyltransferase activity,GO:0008376: acetylgalactosaminyltransferase activity,GO:0016740: transferase activity,GO:0016758: transferase activity, transferring hexosyl groups",Plasma membrane,2,0,43234|378962|807766|589373|594761|598726|591925|601143|588352|583509|585172|587722,,B4galnt1|IDBG-194245|ENSMUSG00000006731|14421,B4GALNT1|IDBG-634930|ENSBTAG00000004494|520159,2017-2-20
61459,Homo sapiens,9606,ENSG00000087088,581,BAX,BCL2-associated X protein ,BCL2L4,BAX|IDBG-61459|ENSG00000087088|581,48954815,48961798,1,19,q13.33,GO:0001541|ovarian follicle development|biological_process#GO:0001764|neuron migration|biological_process#GO:0001776|leukocyte homeostasis|biological_process#GO:0001777|T cell homeostatic proliferation|biological_process#GO:0001782|B cell homeostasis|biological_process#GO:0001783|B cell apoptotic process|biological_process#GO:0001822|kidney development|biological_process#GO:0001836|release of cytochrome c from mitochondria|biological_process#GO:0001844|protein insertion into mitochondrial membrane involved in apoptotic signaling pathway|biological_process#GO:0001974|blood vessel remodeling|biological_process#GO:0002262|myeloid cell homeostasis|biological_process#GO:0002352|B cell negative selection|biological_process#GO:0002358|B cell homeostatic proliferation|biological_process#GO:0002904|positive regulation of B cell apoptotic process|biological_process#GO:0005515|protein binding|molecular_function#GO:0005622|intracellular|cellular_component#GO:0005634|nucleus|cellular_component#GO:0005737|cytoplasm|cellular_component#GO:0005739|mitochondrion|cellular_component#GO:0005741|mitochondrial outer membrane|cellular_component#GO:0005757|mitochondrial permeability transition pore complex|cellular_component#GO:0005783|endoplasmic reticulum|cellular_component#GO:0005789|endoplasmic reticulum membrane|cellular_component#GO:0005829|cytosol|cellular_component#GO:0006687|glycosphingolipid metabolic process|biological_process#GO:0006808|regulation of nitrogen utilization|biological_process#GO:0006915|apoptotic process|biological_process#GO:0006919|activation of cysteine-type endopeptidase activity involved in apoptotic process|biological_process#GO:0006927|transformed cell apoptotic process|biological_process#GO:0006974|cellular response to DNA damage stimulus|biological_process#GO:0007281|germ cell development|biological_process#GO:0007283|spermatogenesis|biological_process#GO:0007399|nervous system development|biological_process#GO:0007548|sex differentiation|biological_process#GO:0008053|mitochondrial fusion|biological_process#GO:0008283|cell proliferation|biological_process#GO:0008285|negative regulation of cell proliferation|biological_process#GO:0008289|lipid binding|molecular_function#GO:0008584|male gonad development|biological_process#GO:0008625|extrinsic apoptotic signaling pathway via death domain receptors|biological_process#GO:0008630|intrinsic apoptotic signaling pathway in response to DNA damage|biological_process#GO:0008635|activation of cysteine-type endopeptidase activity involved in apoptotic process by cytochrome c|biological_process#GO:0008637|apoptotic mitochondrial changes|biological_process#GO:0009566|fertilization|biological_process#GO:0009611|response to wounding|biological_process#GO:0009636|response to toxic substance|biological_process#GO:0009651|response to salt stress|biological_process#GO:0009791|post-embryonic development|biological_process#GO:0010212|response to ionizing radiation|biological_process#GO:0010248|establishment or maintenance of transmembrane electrochemical gradient|biological_process#GO:0010332|response to gamma radiation|biological_process#GO:0010524|positive regulation of calcium ion transport into cytosol|biological_process#GO:0015267|channel activity|molecular_function#GO:0016020|membrane|cellular_component#GO:0016032|viral process|biological_process#GO:0021854|hypothalamus development|biological_process#GO:0021987|cerebral cortex development|biological_process#GO:0031966|mitochondrial membrane|cellular_component#GO:0032091|negative regulation of protein binding|biological_process#GO:0032461|positive regulation of protein oligomerization|biological_process#GO:0032469|endoplasmic reticulum calcium ion homeostasis|biological_process#GO:0032471|negative regulation of endoplasmic reticulum calcium ion concentration|biological_process#GO:0032976|release of matrix enzymes from mitochondria|biological_process#GO:0033137|negative regulation of peptidyl-serine phosphorylation|biological_process#GO:0033599|regulation of mammary gland epithelial cell proliferation|biological_process#GO:0034644|cellular response to UV|biological_process#GO:0035108|limb morphogenesis|biological_process#GO:0035234|ectopic germ cell programmed cell death|biological_process#GO:0042475|odontogenesis of dentin-containing tooth|biological_process#GO:0042802|identical protein binding|molecular_function#GO:0042803|protein homodimerization activity|molecular_function#GO:0042981|regulation of apoptotic process|biological_process#GO:0043065|positive regulation of apoptotic process|biological_process#GO:0043281|regulation of cysteine-type endopeptidase activity involved in apoptotic process|biological_process#GO:0043496|regulation of protein homodimerization activity|biological_process#GO:0043497|regulation of protein heterodimerization activity|biological_process#GO:0043523|regulation of neuron apoptotic process|biological_process#GO:0043524|negative regulation of neuron apoptotic process|biological_process#GO:0043525|positive regulation of neuron apoptotic process|biological_process#GO:0043653|mitochondrial fragmentation involved in apoptotic process|biological_process#GO:0045136|development of secondary sexual characteristics|biological_process#GO:0046666|retinal cell programmed cell death|biological_process#GO:0046930|pore complex|cellular_component#GO:0046982|protein heterodimerization activity|molecular_function#GO:0048087|positive regulation of developmental pigmentation|biological_process#GO:0048147|negative regulation of fibroblast proliferation|biological_process#GO:0048515|spermatid differentiation|biological_process#GO:0048597|post-embryonic camera-type eye morphogenesis|biological_process#GO:0048678|response to axon injury|biological_process#GO:0048872|homeostasis of number of cells|biological_process#GO:0048873|homeostasis of number of cells within a tissue|biological_process#GO:0051259|protein oligomerization|biological_process#GO:0051260|protein homooligomerization|biological_process#GO:0051281|positive regulation of release of sequestered calcium ion into cytosol|biological_process#GO:0051402|neuron apoptotic process|biological_process#GO:0051434|BH3 domain binding|molecular_function#GO:0051726|regulation of cell cycle|biological_process#GO:0051881|regulation of mitochondrial membrane potential|biological_process#GO:0060011|Sertoli cell proliferation|biological_process#GO:0060041|retina development in camera-type eye|biological_process#GO:0060058|positive regulation of apoptotic process involved in mammary gland involution|biological_process#GO:0060068|vagina development|biological_process#GO:0070059|intrinsic apoptotic signaling pathway in response to endoplasmic reticulum stress|biological_process#GO:0070062|extracellular vesicular exosome|cellular_component#GO:0070242|thymocyte apoptotic process|biological_process#GO:0070584|mitochondrion morphogenesis|biological_process#GO:0071310|cellular response to organic substance|biological_process#GO:0072332|intrinsic apoptotic signaling pathway by p53 class mediator|biological_process#GO:0090200|positive regulation of release of cytochrome c from mitochondria|biological_process#GO:0097136|Bcl-2 family protein complex|cellular_component#GO:0097144|BAX complex|cellular_component#GO:0097190|apoptotic signaling pathway|biological_process#GO:0097191|extrinsic apoptotic signaling pathway|biological_process#GO:0097192|extrinsic apoptotic signaling pathway in absence of ligand|biological_process#GO:0097193|intrinsic apoptotic signaling pathway|biological_process#GO:0097296|activation of cysteine-type endopeptidase activity involved in apoptotic signaling pathway|biological_process#GO:1900103|positive regulation of endoplasmic reticulum unfolded protein response|biological_process#GO:1901030|positive regulation of mitochondrial outer membrane permeabilization involved in apoptotic signaling pathway|biological_process#GO:1902108|regulation of mitochondrial membrane permeability involved in apoptotic process|biological_process#GO:1902110|positive regulation of mitochondrial membrane permeability involved in apoptotic process|biological_process#GO:1902262|apoptotic process involved in patterning of blood vessels|biological_process#GO:1902263|apoptotic process involved in embryonic digit morphogenesis|biological_process#GO:1902445|regulation of mitochondrial membrane permeability involved in programmed necrotic cell death|biological_process#GO:1902512|positive regulation of apoptotic DNA fragmentation|biological_process#GO:1990009|retinal cell apoptotic process|biological_process#GO:1990117|B cell receptor apoptotic signaling pathway|biological_process#GO:2001234|negative regulation of apoptotic signaling pathway|biological_process#GO:2001241|positive regulation of extrinsic apoptotic signaling pathway in absence of ligand|biological_process#GO:2001244|positive regulation of intrinsic apoptotic signaling pathway|biological_process, BH3 domain binding,GO:0005515: protein binding#GO:0008289: lipid binding#GO:0015267: channel activity#GO:0042802: identical protein binding#GO:0042803: protein homodimerization activity#GO:0046982: protein heterodimerization activity#GO:0051434: BH3 domain binding,"GO:0005515: protein binding,GO:0008289: lipid binding,GO:0015267: channel activity,GO:0042802: identical protein binding,GO:0042803: protein homodimerization activity,GO:0046982: protein heterodimerization activity,GO:0051434: BH3 domain binding",Nucleus,139,19,61461|61463|61465|61469|246811|383009|477758|484247|602426,,Bax|IDBG-183241|ENSMUSG00000003873|12028,"BAX|IDBG-640344|ENSBTAG00000013340|100850136,280730",2017-2-20
12219,Homo sapiens,9606,ENSG00000100422,64781,CERK,ceramide kinase ,,CERK|IDBG-12219|ENSG00000100422|64781,46684411,46738261,-1,22,q13.31,GO:0000287|magnesium ion binding|molecular_function#GO:0001729|ceramide kinase activity|molecular_function#GO:0003951|NAD+ kinase activity|molecular_function#GO:0004143|diacylglycerol kinase activity|molecular_function#GO:0005524|ATP binding|molecular_function#GO:0005739|mitochondrion|cellular_component#GO:0005886|plasma membrane|cellular_component#GO:0006665|sphingolipid metabolic process|biological_process#GO:0006672|ceramide metabolic process|biological_process#GO:0006687|glycosphingolipid metabolic process|biological_process#GO:0007205|protein kinase C-activating G-protein coupled receptor signaling pathway|biological_process#GO:0008152|metabolic process|biological_process#GO:0016021|integral component of membrane|cellular_component#GO:0016310|phosphorylation|biological_process#GO:0044281|small molecule metabolic process|biological_process#GO:0046834|lipid phosphorylation|biological_process, ATP binding,GO:0000287: magnesium ion binding#GO:0001729: ceramide kinase activity#GO:0003951: NAD+ kinase activity#GO:0004143: diacylglycerol kinase activity#GO:0005524: ATP binding,"GO:0000287: magnesium ion binding,GO:0001729: ceramide kinase activity,GO:0003951: NAD+ kinase activity,GO:0004143: diacylglycerol kinase activity,GO:0005524: ATP binding",Plasma membrane,3,0,12221|380317,,Cerk|IDBG-171293|ENSMUSG00000035891|223753,CERK|IDBG-642451|ENSBTAG00000046654|,2017-2-20
304491,Homo sapiens,9606,ENSG00000223802,"107,152,657",CERS1,ceramide synthase 1 ,DORV|DTGA3|LAG1|LASS1|RAI|UOG1,"CERS1|IDBG-304491|ENSG00000223802|10715,2657",18868545,18896727,-1,19,p13.11,GO:0000139|Golgi membrane|cellular_component#GO:0003674|molecular_function|molecular_function#GO:0005125|cytokine activity|molecular_function#GO:0005615|extracellular space|cellular_component#GO:0005783|endoplasmic reticulum|cellular_component#GO:0005789|endoplasmic reticulum membrane|cellular_component#GO:0006665|sphingolipid metabolic process|biological_process#GO:0008083|growth factor activity|molecular_function#GO:0016020|membrane|cellular_component#GO:0016021|integral component of membrane|cellular_component#GO:0030148|sphingolipid biosynthetic process|biological_process#GO:0035690|cellular response to drug|biological_process#GO:0036146|cellular response to mycotoxin|biological_process#GO:0040007|growth|biological_process#GO:0043231|intracellular membrane-bounded organelle|cellular_component#GO:0044281|small molecule metabolic process|biological_process#GO:0046513|ceramide biosynthetic process|biological_process#GO:0050291|sphingosine N-acyltransferase activity|molecular_function#GO:0051974|negative regulation of telomerase activity|biological_process#GO:0071492|cellular response to UV-A|biological_process#GO:0072721|cellular response to dithiothreitol|biological_process, sphingosine N-acyltransferase activity,GO:0003674: molecular_function#GO:0005125: cytokine activity#GO:0008083: growth factor activity#GO:0050291: sphingosine N-acyltransferase activity,"GO:0003674: molecular_function,GO:0005125: cytokine activity,GO:0008083: growth factor activity,GO:0050291: sphingosine N-acyltransferase activity",Extracellular,3,0,376203|583287|760951|808389|808401,,"Lass1|IDBG-487911|ENSMUSG00000087408|14559,93898",LASS1|IDBG-641578|ENSBTAG00000037729|615296,2017-2-20
102223,Homo sapiens,9606,ENSG00000143418,29956,CERS2,ceramide synthase 2 ,,CERS2|IDBG-102223|ENSG00000143418|29956,150960583,150975004,-1,1,q21.3,"GO:0003677|DNA binding|molecular_function#GO:0003700|sequence-specific DNA binding transcription factor activity|molecular_function#GO:0005515|protein binding|molecular_function#GO:0005783|endoplasmic reticulum|cellular_component#GO:0005789|endoplasmic reticulum membrane|cellular_component#GO:0006355|regulation of transcription, DNA-templated|biological_process#GO:0006665|sphingolipid metabolic process|biological_process#GO:0016020|membrane|cellular_component#GO:0016021|integral component of membrane|cellular_component#GO:0030148|sphingolipid biosynthetic process|biological_process#GO:0031965|nuclear membrane|cellular_component#GO:0043565|sequence-specific DNA binding|molecular_function#GO:0044281|small molecule metabolic process|biological_process#GO:0046513|ceramide biosynthetic process|biological_process#GO:0050291|sphingosine N-acyltransferase activity|molecular_function", sphingosine N-acyltransferase activity,GO:0003677: DNA binding#GO:0003700: sequence-specific DNA binding transcription factor activity#GO:0005515: protein binding#GO:0043565: sequence-specific DNA binding#GO:0050291: sphingosine N-acyltransferase activity,"GO:0003677: DNA binding,GO:0003700: sequence-specific DNA binding transcription factor activity,GO:0005515: protein binding,GO:0043565: sequence-specific DNA binding,GO:0050291: sphingosine N-acyltransferase activity",Nucleus,22,31,102225|102227|102229|102231|388417|388420|592258|597579|599758,,Lass2|IDBG-172404|ENSMUSG00000015714|76893,CERS2|IDBG-633278|ENSBTAG00000000099|539223,2017-2-20
32008,Homo sapiens,9606,ENSG00000154227,204219,CERS3,ceramide synthase 3 ,,CERS3|IDBG-32008|ENSG00000154227|204219,100400395,100544995,-1,15,q26.3,"GO:0003677|DNA binding|molecular_function#GO:0003700|sequence-specific DNA binding transcription factor activity|molecular_function#GO:0005634|nucleus|cellular_component#GO:0005789|endoplasmic reticulum membrane|cellular_component#GO:0006355|regulation of transcription, DNA-templated|biological_process#GO:0006665|sphingolipid metabolic process|biological_process#GO:0016021|integral component of membrane|cellular_component#GO:0030148|sphingolipid biosynthetic process|biological_process#GO:0030216|keratinocyte differentiation|biological_process#GO:0031965|nuclear membrane|cellular_component#GO:0043565|sequence-specific DNA binding|molecular_function#GO:0044281|small molecule metabolic process|biological_process#GO:0046513|ceramide biosynthetic process|biological_process#GO:0050291|sphingosine N-acyltransferase activity|molecular_function", sphingosine N-acyltransferase activity,GO:0003677: DNA binding#GO:0003700: sequence-specific DNA binding transcription factor activity#GO:0043565: sequence-specific DNA binding#GO:0050291: sphingosine N-acyltransferase activity,"GO:0003677: DNA binding,GO:0003700: sequence-specific DNA binding transcription factor activity,GO:0043565: sequence-specific DNA binding,GO:0050291: sphingosine N-acyltransferase activity",Nucleus,3,0,32010|242248|588217|602243|604066,,Lass3|IDBG-191989|ENSMUSG00000030510|545975,LASS3|IDBG-628637|ENSBTAG00000006987|614354,2017-2-20
24521,Homo sapiens,9606,ENSG00000090661,79603,CERS4,ceramide synthase 4 ,,CERS4|IDBG-24521|ENSG00000090661|79603,8206736,8262421,1,19,p13.2,"GO:0003677|DNA binding|molecular_function#GO:0003700|sequence-specific DNA binding transcription factor activity|molecular_function#GO:0005634|nucleus|cellular_component#GO:0005783|endoplasmic reticulum|cellular_component#GO:0005789|endoplasmic reticulum membrane|cellular_component#GO:0006355|regulation of transcription, DNA-templated|biological_process#GO:0006665|sphingolipid metabolic process|biological_process#GO:0016021|integral component of membrane|cellular_component#GO:0030148|sphingolipid biosynthetic process|biological_process#GO:0031965|nuclear membrane|cellular_component#GO:0043565|sequence-specific DNA binding|molecular_function#GO:0044281|small molecule metabolic process|biological_process#GO:0046513|ceramide biosynthetic process|biological_process#GO:0050291|sphingosine N-acyltransferase activity|molecular_function", sphingosine N-acyltransferase activity,GO:0003677: DNA binding#GO:0003700: sequence-specific DNA binding transcription factor activity#GO:0043565: sequence-specific DNA binding#GO:0050291: sphingosine N-acyltransferase activity,"GO:0003677: DNA binding,GO:0003700: sequence-specific DNA binding transcription factor activity,GO:0043565: sequence-specific DNA binding,GO:0050291: sphingosine N-acyltransferase activity",Nucleus,0,1,24523|594551|599005|601999|590655|585904|590427|586023|587440,,Lass4|IDBG-131517|ENSMUSG00000008206|67260,CERS4|IDBG-643805|ENSBTAG00000003434|505233,2017-2-20
32436,Homo sapiens,9606,ENSG00000139624,91012,CERS5,ceramide synthase 5 ,,CERS5|IDBG-32436|ENSG00000139624|91012,50129306,50167533,-1,12,q13.12,"GO:0003677|DNA binding|molecular_function#GO:0003700|sequence-specific DNA binding transcription factor activity|molecular_function#GO:0005634|nucleus|cellular_component#GO:0005783|endoplasmic reticulum|cellular_component#GO:0005789|endoplasmic reticulum membrane|cellular_component#GO:0006355|regulation of transcription, DNA-templated|biological_process#GO:0006665|sphingolipid metabolic process|biological_process#GO:0016021|integral component of membrane|cellular_component#GO:0030148|sphingolipid biosynthetic process|biological_process#GO:0031965|nuclear membrane|cellular_component#GO:0043565|sequence-specific DNA binding|molecular_function#GO:0044281|small molecule metabolic process|biological_process#GO:0046513|ceramide biosynthetic process|biological_process#GO:0050291|sphingosine N-acyltransferase activity|molecular_function", sphingosine N-acyltransferase activity,GO:0003677: DNA binding#GO:0003700: sequence-specific DNA binding transcription factor activity#GO:0043565: sequence-specific DNA binding#GO:0050291: sphingosine N-acyltransferase activity,"GO:0003677: DNA binding,GO:0003700: sequence-specific DNA binding transcription factor activity,GO:0043565: sequence-specific DNA binding,GO:0050291: sphingosine N-acyltransferase activity",Nucleus,1,3,32438|32440|374803|374805|598407|583610|601633|593133|585800|583791|595876|588305|590366|600319|588140|585065,,Lass5|IDBG-183855|ENSMUSG00000023021|71949,LASS5|IDBG-632409|ENSBTAG00000017395|530776,2017-2-20
74302,Homo sapiens,9606,ENSG00000172292,253782,CERS6,ceramide synthase 6 ,,CERS6|IDBG-74302|ENSG00000172292|253782,168455862,168775137,1,2,q24.3,"GO:0003677|DNA binding|molecular_function#GO:0003700|sequence-specific DNA binding transcription factor activity|molecular_function#GO:0005783|endoplasmic reticulum|cellular_component#GO:0005789|endoplasmic reticulum membrane|cellular_component#GO:0006355|regulation of transcription, DNA-templated|biological_process#GO:0006665|sphingolipid metabolic process|biological_process#GO:0016020|membrane|cellular_component#GO:0016021|integral component of membrane|cellular_component#GO:0030148|sphingolipid biosynthetic process|biological_process#GO:0031965|nuclear membrane|cellular_component#GO:0043565|sequence-specific DNA binding|molecular_function#GO:0044281|small molecule metabolic process|biological_process#GO:0046513|ceramide biosynthetic process|biological_process#GO:0050291|sphingosine N-acyltransferase activity|molecular_function", sphingosine N-acyltransferase activity,GO:0003677: DNA binding#GO:0003700: sequence-specific DNA binding transcription factor activity#GO:0043565: sequence-specific DNA binding#GO:0050291: sphingosine N-acyltransferase activity,"GO:0003677: DNA binding,GO:0003700: sequence-specific DNA binding transcription factor activity,GO:0043565: sequence-specific DNA binding,GO:0050291: sphingosine N-acyltransferase activity",Nucleus,2,0,74304|245153,,Lass6|IDBG-175875|ENSMUSG00000027035|241447,BT.106453|IDBG-641042|ENSBTAG00000044179|616901,2017-2-20
69430,Homo sapiens,9606,ENSG00000095794,1390,CREM,cAMP responsive element modulator ,CREM-2|hCREM-2|ICER,CREM|IDBG-69430|ENSG00000095794|1390,35126791,35212958,1,10,p11.21,"GO:0003677|DNA binding|molecular_function#GO:0003700|sequence-specific DNA binding transcription factor activity|molecular_function#GO:0005515|protein binding|molecular_function#GO:0005634|nucleus|cellular_component#GO:0005667|transcription factor complex|cellular_component#GO:0006351|transcription, DNA-templated|biological_process#GO:0006355|regulation of transcription, DNA-templated|biological_process#GO:0006687|glycosphingolipid metabolic process|biological_process#GO:0007165|signal transduction|biological_process#GO:0007275|multicellular organismal development|biological_process#GO:0007283|spermatogenesis|biological_process#GO:0008140|cAMP response element binding protein binding|molecular_function#GO:0030154|cell differentiation|biological_process#GO:0043565|sequence-specific DNA binding|molecular_function#GO:0045944|positive regulation of transcription from RNA polymerase II promoter|biological_process", sequence-specific DNA binding,GO:0003677: DNA binding#GO:0003700: sequence-specific DNA binding transcription factor activity#GO:0005515: protein binding#GO:0008140: cAMP response element binding protein binding#GO:0043565: sequence-specific DNA binding,"GO:0003677: DNA binding,GO:0003700: sequence-specific DNA binding transcription factor activity,GO:0005515: protein binding,GO:0008140: cAMP response element binding protein binding,GO:0043565: sequence-specific DNA binding",Nucleus,35,5,69432|69434|69436|69438|69442|69444|69446|69450|69454|69456|69460|69462|238608|373132|373145|373152|483119|483237|477067|812830|482109|474724|474060|479340|479404|476556|484781|476851|483920|484349|484686|481593|482795|482701|473627|483653|479357,,Crem|IDBG-127729|ENSMUSG00000063889|12916,CREM|IDBG-637209|ENSBTAG00000016060|540605,2017-2-20
15174,Homo sapiens,9606,ENSG00000133275,1455,CSNK1G2,"casein kinase 1, gamma 2 ",CK1g2,CSNK1G2|IDBG-15174|ENSG00000133275|1455,1941149,1981338,1,19,p13.3,"GO:0000287|magnesium ion binding|molecular_function#GO:0001948|glycoprotein binding|molecular_function#GO:0004672|protein kinase activity|molecular_function#GO:0004674|protein serine/threonine kinase activity|molecular_function#GO:0004713|protein tyrosine kinase activity|molecular_function#GO:0005515|protein binding|molecular_function#GO:0005524|ATP binding|molecular_function#GO:0005737|cytoplasm|cellular_component#GO:0005829|cytosol|cellular_component#GO:0006468|protein phosphorylation|biological_process#GO:0006665|sphingolipid metabolic process|biological_process#GO:0007165|signal transduction|biological_process#GO:0016020|membrane|cellular_component#GO:0016055|Wnt signaling pathway|biological_process#GO:0016772|transferase activity, transferring phosphorus-containing groups|molecular_function#GO:0030148|sphingolipid biosynthetic process|biological_process#GO:0042277|peptide binding|molecular_function#GO:0044281|small molecule metabolic process|biological_process#GO:0046777|protein autophosphorylation|biological_process#GO:0051219|phosphoprotein binding|molecular_function", transferase activity,"GO:0000287: magnesium ion binding#GO:0001948: glycoprotein binding#GO:0004672: protein kinase activity#GO:0004674: protein serine/threonine kinase activity#GO:0004713: protein tyrosine kinase activity#GO:0005515: protein binding#GO:0005524: ATP binding#GO:0016772: transferase activity, transferring phosphorus-containing groups#GO:0042277: peptide binding#GO:0051219: phosphoprotein binding","GO:0000287: magnesium ion binding,GO:0001948: glycoprotein binding,GO:0004672: protein kinase activity,GO:0004674: protein serine/threonine kinase activity,GO:0004713: protein tyrosine kinase activity,GO:0005515: protein binding,GO:0005524: ATP binding,GO:0016772: transferase activity, transferring phosphorus-containing groups,GO:0042277: peptide binding,GO:0051219: phosphoprotein binding",Plasma membrane,18,0,15176|810572|810584|760475|763756|761640|810571|810583,,Csnk1g2|IDBG-175025|ENSMUSG00000003345|103236,CSNK1G2|IDBG-645703|ENSBTAG00000016797|506060,2017-2-20
78417,Homo sapiens,9606,ENSG00000064601,5476,CTSA,cathepsin A ,GLB2|GSL|NGBE|PPCA|PPGB,CTSA|IDBG-78417|ENSG00000064601|5476,45890144,45898820,1,20,q13.12,GO:0004180|carboxypeptidase activity|molecular_function#GO:0004185|serine-type carboxypeptidase activity|molecular_function#GO:0005515|protein binding|molecular_function#GO:0005634|nucleus|cellular_component#GO:0005739|mitochondrion|cellular_component#GO:0005764|lysosome|cellular_component#GO:0005783|endoplasmic reticulum|cellular_component#GO:0006508|proteolysis|biological_process#GO:0006665|sphingolipid metabolic process|biological_process#GO:0006687|glycosphingolipid metabolic process|biological_process#GO:0006886|intracellular protein transport|biological_process#GO:0008047|enzyme activator activity|molecular_function#GO:0016020|membrane|cellular_component#GO:0043085|positive regulation of catalytic activity|biological_process#GO:0043202|lysosomal lumen|cellular_component#GO:0043231|intracellular membrane-bounded organelle|cellular_component#GO:0044281|small molecule metabolic process|biological_process#GO:0070062|extracellular vesicular exosome|cellular_component, enzyme activator activity,GO:0004180: carboxypeptidase activity#GO:0004185: serine-type carboxypeptidase activity#GO:0005515: protein binding#GO:0008047: enzyme activator activity,"GO:0004180: carboxypeptidase activity,GO:0004185: serine-type carboxypeptidase activity,GO:0005515: protein binding,GO:0008047: enzyme activator activity",Nucleus,23,1,78419|78421|78427|78429|376780|810341|810366|810372,,Ctsa|IDBG-212379|ENSMUSG00000017760|19025,CTSA|IDBG-642969|ENSBTAG00000027337|518169,2017-2-20
106891,Homo sapiens,9606,ENSG00000143753,8560,DEGS1,"delta(4)-desaturase, sphingolipid 1 ",DEGS|DEGS-1|Des-1|DES1|FADS7|MLD,DEGS1|IDBG-106891|ENSG00000143753|8560,224175756,224193441,1,1,q42.11,"GO:0005739|mitochondrion|cellular_component#GO:0005783|endoplasmic reticulum|cellular_component#GO:0005789|endoplasmic reticulum membrane|cellular_component#GO:0005887|integral component of plasma membrane|cellular_component#GO:0006629|lipid metabolic process|biological_process#GO:0006636|unsaturated fatty acid biosynthetic process|biological_process#GO:0006665|sphingolipid metabolic process|biological_process#GO:0009055|electron carrier activity|molecular_function#GO:0016020|membrane|cellular_component#GO:0016021|integral component of membrane|cellular_component#GO:0016705|oxidoreductase activity, acting on paired donors, with incorporation or reduction of molecular oxygen|molecular_function#GO:0030148|sphingolipid biosynthetic process|biological_process#GO:0044281|small molecule metabolic process|biological_process#GO:0055114|oxidation-reduction process|biological_process", oxidoreductase activity,"GO:0009055: electron carrier activity#GO:0016705: oxidoreductase activity, acting on paired donors, with incorporation or reduction of molecular oxygen","GO:0009055: electron carrier activity,GO:0016705: oxidoreductase activity, acting on paired donors, with incorporation or reduction of molecular oxygen",Plasma membrane,8,0,106893|246801|390053,,,DEGS1|IDBG-630901|ENSBTAG00000012705|507290,2017-2-20
20008,Homo sapiens,9606,ENSG00000168350,123099,DEGS2,"delta(4)-desaturase, sphingolipid 2 ",,DEGS2|IDBG-20008|ENSG00000168350|123099,100143957,100160163,-1,14,q32.2,"GO:0000170|sphingosine hydroxylase activity|molecular_function#GO:0005789|endoplasmic reticulum membrane|cellular_component#GO:0006629|lipid metabolic process|biological_process#GO:0006665|sphingolipid metabolic process|biological_process#GO:0006667|sphinganine metabolic process|biological_process#GO:0016021|integral component of membrane|cellular_component#GO:0016705|oxidoreductase activity, acting on paired donors, with incorporation or reduction of molecular oxygen|molecular_function#GO:0030148|sphingolipid biosynthetic process|biological_process#GO:0042284|sphingolipid delta-4 desaturase activity|molecular_function#GO:0044281|small molecule metabolic process|biological_process#GO:0046513|ceramide biosynthetic process|biological_process#GO:0055114|oxidation-reduction process|biological_process", oxidoreductase activity,"GO:0000170: sphingosine hydroxylase activity#GO:0016705: oxidoreductase activity, acting on paired donors, with incorporation or reduction of molecular oxygen#GO:0042284: sphingolipid delta-4 desaturase activity","GO:0000170: sphingosine hydroxylase activity,GO:0016705: oxidoreductase activity, acting on paired donors, with incorporation or reduction of molecular oxygen,GO:0042284: sphingolipid delta-4 desaturase activity",Plasma membrane,0,0,20010|599726,,Degs2|IDBG-170855|ENSMUSG00000021263|70059,DEGS2|IDBG-634604|ENSBTAG00000009294|540994,2017-2-20
97422,Homo sapiens,9606,ENSG00000066322,"10,246,672,364,834",ELOVL1,ELOVL fatty acid elongase 1 ,,"ELOVL1|IDBG-97422|ENSG00000066322|102466723,64834",43363397,43368074,-1,1,p34.2,"GO:0005515|protein binding|molecular_function#GO:0005783|endoplasmic reticulum|cellular_component#GO:0005789|endoplasmic reticulum membrane|cellular_component#GO:0009922|fatty acid elongase activity|molecular_function#GO:0016020|membrane|cellular_component#GO:0016021|integral component of membrane|cellular_component#GO:0019367|fatty acid elongation, saturated fatty acid|biological_process#GO:0019432|triglyceride biosynthetic process|biological_process#GO:0030148|sphingolipid biosynthetic process|biological_process#GO:0030176|integral component of endoplasmic reticulum membrane|cellular_component#GO:0034625|fatty acid elongation, monounsaturated fatty acid|biological_process#GO:0035338|long-chain fatty-acyl-CoA biosynthetic process|biological_process#GO:0042761|very long-chain fatty acid biosynthetic process|biological_process#GO:0044255|cellular lipid metabolic process|biological_process#GO:0044281|small molecule metabolic process|biological_process", fatty acid elongase activity,GO:0005515: protein binding#GO:0009922: fatty acid elongase activity,"GO:0005515: protein binding,GO:0009922: fatty acid elongase activity",Plasma membrane,10,0,97424|381998|812145,,Elovl1|IDBG-181447|ENSMUSG00000006390|54325,ELOVL1|IDBG-640476|ENSBTAG00000009813|540348,2017-2-20
71170,Homo sapiens,9606,ENSG00000182156,339221,ENPP7,ectonucleotide pyrophosphatase/phosphodiesterase 7 ,,ENPP7|IDBG-71170|ENSG00000182156|339221,79730919,79742222,1,17,q25.3,GO:0003824|catalytic activity|molecular_function#GO:0004767|sphingomyelin phosphodiesterase activity|molecular_function#GO:0005794|Golgi apparatus|cellular_component#GO:0005886|plasma membrane|cellular_component#GO:0005902|microvillus|cellular_component#GO:0006665|sphingolipid metabolic process|biological_process#GO:0006684|sphingomyelin metabolic process|biological_process#GO:0006687|glycosphingolipid metabolic process|biological_process#GO:0008152|metabolic process|biological_process#GO:0008156|negative regulation of DNA replication|biological_process#GO:0008285|negative regulation of cell proliferation|biological_process#GO:0016020|membrane|cellular_component#GO:0016021|integral component of membrane|cellular_component#GO:0044281|small molecule metabolic process|biological_process#GO:0046872|metal ion binding|molecular_function, metal ion binding,GO:0003824: catalytic activity#GO:0004767: sphingomyelin phosphodiesterase activity#GO:0046872: metal ion binding,"GO:0003824: catalytic activity,GO:0004767: sphingomyelin phosphodiesterase activity,GO:0046872: metal ion binding",Plasma membrane,1,0,71172|763567,,Enpp7|IDBG-214662|ENSMUSG00000046697|238011,ENPP7|IDBG-642725|ENSBTAG00000001965|505388,2017-2-20
42190,Homo sapiens,9606,ENSG00000103089,79152,FA2H,fatty acid 2-hydroxylase ,,FA2H|IDBG-42190|ENSG00000103089|79152,74712955,74774831,-1,16,q23.1,GO:0001949|sebaceous gland cell differentiation|biological_process#GO:0005506|iron ion binding|molecular_function#GO:0005783|endoplasmic reticulum|cellular_component#GO:0005789|endoplasmic reticulum membrane|cellular_component#GO:0006631|fatty acid metabolic process|biological_process#GO:0006633|fatty acid biosynthetic process|biological_process#GO:0006665|sphingolipid metabolic process|biological_process#GO:0008219|cell death|biological_process#GO:0016021|integral component of membrane|cellular_component#GO:0016491|oxidoreductase activity|molecular_function#GO:0020037|heme binding|molecular_function#GO:0030258|lipid modification|biological_process#GO:0032286|central nervous system myelin maintenance|biological_process#GO:0032287|peripheral nervous system myelin maintenance|biological_process#GO:0042127|regulation of cell proliferation|biological_process#GO:0042634|regulation of hair cycle|biological_process#GO:0046872|metal ion binding|molecular_function#GO:0055114|oxidation-reduction process|biological_process#GO:0080132|fatty acid alpha-hydroxylase activity|molecular_function, fatty acid alpha-hydroxylase activity,GO:0005506: iron ion binding#GO:0016491: oxidoreductase activity#GO:0020037: heme binding#GO:0046872: metal ion binding#GO:0080132: fatty acid alpha-hydroxylase activity,"GO:0005506: iron ion binding,GO:0016491: oxidoreductase activity,GO:0020037: heme binding,GO:0046872: metal ion binding,GO:0080132: fatty acid alpha-hydroxylase activity",Plasma membrane,1,0,42192|751567|752899|811710,,Fa2h|IDBG-193182|ENSMUSG00000033579|338521,FA2H|IDBG-628991|ENSBTAG00000012222|516891,2017-2-20
4240,Homo sapiens,9606,ENSG00000128242,9514,GAL3ST1,galactose-3-O-sulfotransferase 1 ,CST,GAL3ST1|IDBG-4240|ENSG00000128242|9514,30554635,30574587,-1,22,q12.2,GO:0000139|Golgi membrane|cellular_component#GO:0001733|galactosylceramide sulfotransferase activity|molecular_function#GO:0005794|Golgi apparatus|cellular_component#GO:0005887|integral component of plasma membrane|cellular_component#GO:0006487|protein N-linked glycosylation|biological_process#GO:0006665|sphingolipid metabolic process|biological_process#GO:0006682|galactosylceramide biosynthetic process|biological_process#GO:0006687|glycosphingolipid metabolic process|biological_process#GO:0007283|spermatogenesis|biological_process#GO:0008146|sulfotransferase activity|molecular_function#GO:0009058|biosynthetic process|biological_process#GO:0016020|membrane|cellular_component#GO:0016021|integral component of membrane|cellular_component#GO:0042552|myelination|biological_process#GO:0044281|small molecule metabolic process|biological_process, sulfotransferase activity,GO:0001733: galactosylceramide sulfotransferase activity#GO:0008146: sulfotransferase activity,"GO:0001733: galactosylceramide sulfotransferase activity,GO:0008146: sulfotransferase activity",Plasma membrane,2,0,4242|294509|294508|294523|294507|294516|371981|371984|371986|371988|371991|371992|371994|371997|371998|372002|372004|372005|372008|372010|372011|372012,,Gal3st1|IDBG-141423|ENSMUSG00000049721|53897,"BT.77813|IDBG-636487|ENSBTAG00000014232|100852110,513295",2017-2-20
14802,Homo sapiens,9606,ENSG00000054983,2581,GALC,galactosylceramidase ,,GALC|IDBG-14802|ENSG00000054983|2581,87837820,87993665,-1,14,q31.3,GO:0004336|galactosylceramidase activity|molecular_function#GO:0005739|mitochondrion|cellular_component#GO:0005764|lysosome|cellular_component#GO:0005975|carbohydrate metabolic process|biological_process#GO:0006665|sphingolipid metabolic process|biological_process#GO:0006683|galactosylceramide catabolic process|biological_process#GO:0006687|glycosphingolipid metabolic process|biological_process#GO:0043202|lysosomal lumen|cellular_component#GO:0044281|small molecule metabolic process|biological_process#GO:0070062|extracellular vesicular exosome|cellular_component, galactosylceramidase activity,GO:0004336: galactosylceramidase activity,GO:0004336: galactosylceramidase activity,Unknown,5,0,14804|243338|243340|597609|600330|589708|602539|595419|592195|809570,,Galc|IDBG-162136|ENSMUSG00000021003|14420,GALC|IDBG-646914|ENSBTAG00000001124|533428,2017-2-20
103191,Homo sapiens,9606,ENSG00000177628,2629,GBA,"glucosidase, beta, acid ",GBA1|GCB|GLUC,GBA|IDBG-103191|ENSG00000177628|2629,155234452,155244699,-1,1,q22,GO:0004348|glucosylceramidase activity|molecular_function#GO:0005102|receptor binding|molecular_function#GO:0005515|protein binding|molecular_function#GO:0005765|lysosomal membrane|cellular_component#GO:0005975|carbohydrate metabolic process|biological_process#GO:0006665|sphingolipid metabolic process|biological_process#GO:0006680|glucosylceramide catabolic process|biological_process#GO:0006687|glycosphingolipid metabolic process|biological_process#GO:0008219|cell death|biological_process#GO:0009268|response to pH|biological_process#GO:0023021|termination of signal transduction|biological_process#GO:0032715|negative regulation of interleukin-6 production|biological_process#GO:0033561|regulation of water loss via skin|biological_process#GO:0033574|response to testosterone|biological_process#GO:0035307|positive regulation of protein dephosphorylation|biological_process#GO:0043202|lysosomal lumen|cellular_component#GO:0043407|negative regulation of MAP kinase activity|biological_process#GO:0043589|skin morphogenesis|biological_process#GO:0043627|response to estrogen|biological_process#GO:0044281|small molecule metabolic process|biological_process#GO:0046512|sphingosine biosynthetic process|biological_process#GO:0046513|ceramide biosynthetic process|biological_process#GO:0050728|negative regulation of inflammatory response|biological_process#GO:0051384|response to glucocorticoid|biological_process#GO:0070062|extracellular vesicular exosome|cellular_component#GO:0071356|cellular response to tumor necrosis factor|biological_process#GO:0097066|response to thyroid hormone|biological_process, protein binding,GO:0004348: glucosylceramidase activity#GO:0005102: receptor binding#GO:0005515: protein binding,"GO:0004348: glucosylceramidase activity,GO:0005102: receptor binding,GO:0005515: protein binding",Cytoplasm,17,2,103193|103195|388880|388881,,Gba|IDBG-163120|ENSMUSG00000028048|14466,GBA|IDBG-632188|ENSBTAG00000014841|537087,2017-2-20
63945,Homo sapiens,9606,ENSG00000070610,"10,272,522,657,704",GBA2,"glucosidase, beta (bile acid) 2 ",,"GBA2|IDBG-63945|ENSG00000070610|102725226,57704",35736866,35749228,-1,9,p13.3,GO:0000139|Golgi membrane|cellular_component#GO:0003824|catalytic activity|molecular_function#GO:0004348|glucosylceramidase activity|molecular_function#GO:0005789|endoplasmic reticulum membrane|cellular_component#GO:0005790|smooth endoplasmic reticulum|cellular_component#GO:0005886|plasma membrane|cellular_component#GO:0006665|sphingolipid metabolic process|biological_process#GO:0006680|glucosylceramide catabolic process|biological_process#GO:0006687|glycosphingolipid metabolic process|biological_process#GO:0008206|bile acid metabolic process|biological_process#GO:0008219|cell death|biological_process#GO:0008422|beta-glucosidase activity|molecular_function#GO:0016020|membrane|cellular_component#GO:0016021|integral component of membrane|cellular_component#GO:0016139|glycoside catabolic process|biological_process#GO:0021954|central nervous system neuron development|biological_process#GO:0044281|small molecule metabolic process|biological_process, beta-glucosidase activity,GO:0003824: catalytic activity#GO:0004348: glucosylceramidase activity#GO:0008422: beta-glucosidase activity,"GO:0003824: catalytic activity,GO:0004348: glucosylceramidase activity,GO:0008422: beta-glucosidase activity",Plasma membrane,4,0,63947|63949|63951,,Gba2|IDBG-142007|ENSMUSG00000028467|230101,BT.105015|IDBG-633419|ENSBTAG00000011431|100139170,2017-2-20
79785,Homo sapiens,9606,ENSG00000102393,2717,GLA,"galactosidase, alpha ",GALA,GLA|IDBG-79785|ENSG00000102393|2717,101397803,101407925,-1,X,q22.1,"GO:0003824|catalytic activity|molecular_function#GO:0004553|hydrolase activity, hydrolyzing O-glycosyl compounds|molecular_function#GO:0004557|alpha-galactosidase activity|molecular_function#GO:0005102|receptor binding|molecular_function#GO:0005515|protein binding|molecular_function#GO:0005576|extracellular region|cellular_component#GO:0005737|cytoplasm|cellular_component#GO:0005764|lysosome|cellular_component#GO:0005794|Golgi apparatus|cellular_component#GO:0005975|carbohydrate metabolic process|biological_process#GO:0006665|sphingolipid metabolic process|biological_process#GO:0006687|glycosphingolipid metabolic process|biological_process#GO:0009311|oligosaccharide metabolic process|biological_process#GO:0016139|glycoside catabolic process|biological_process#GO:0016787|hydrolase activity|molecular_function#GO:0016936|galactoside binding|molecular_function#GO:0042803|protein homodimerization activity|molecular_function#GO:0043202|lysosomal lumen|cellular_component#GO:0044281|small molecule metabolic process|biological_process#GO:0045019|negative regulation of nitric oxide biosynthetic process|biological_process#GO:0046477|glycosylceramide catabolic process|biological_process#GO:0046479|glycosphingolipid catabolic process|biological_process#GO:0051001|negative regulation of nitric-oxide synthase activity|biological_process#GO:0052692|raffinose alpha-galactosidase activity|molecular_function#GO:0070062|extracellular vesicular exosome|cellular_component", hydrolase activity,"GO:0003824: catalytic activity#GO:0004553: hydrolase activity, hydrolyzing O-glycosyl compounds#GO:0004557: alpha-galactosidase activity#GO:0005102: receptor binding#GO:0005515: protein binding#GO:0016787: hydrolase activity#GO:0016936: galactoside binding#GO:0042803: protein homodimerization activity#GO:0052692: raffinose alpha-galactosidase activity","GO:0003824: catalytic activity,GO:0004553: hydrolase activity, hydrolyzing O-glycosyl compounds,GO:0004557: alpha-galactosidase activity,GO:0005102: receptor binding,GO:0005515: protein binding,GO:0016787: hydrolase activity,GO:0016936: galactoside binding,GO:0042803: protein homodimerization activity,GO:0052692: raffinose alpha-galactosidase activity",Extracellular,21,0,79787|811764,,Gla|IDBG-171557|ENSMUSG00000031266|11605,GLA|IDBG-633622|ENSBTAG00000019256|532742,2017-2-20
23941,Homo sapiens,9606,ENSG00000170266,2720,GLB1,"galactosidase, beta 1 ",EBP|ELNR1|MPS4B,GLB1|IDBG-23941|ENSG00000170266|2720,32996608,33097230,-1,3,p22.3,"GO:0004553|hydrolase activity, hydrolyzing O-glycosyl compounds|molecular_function#GO:0004565|beta-galactosidase activity|molecular_function#GO:0005515|protein binding|molecular_function#GO:0005737|cytoplasm|cellular_component#GO:0005764|lysosome|cellular_component#GO:0005794|Golgi apparatus|cellular_component#GO:0005975|carbohydrate metabolic process|biological_process#GO:0006027|glycosaminoglycan catabolic process|biological_process#GO:0006665|sphingolipid metabolic process|biological_process#GO:0006687|glycosphingolipid metabolic process|biological_process#GO:0009341|beta-galactosidase complex|cellular_component#GO:0016936|galactoside binding|molecular_function#GO:0019388|galactose catabolic process|biological_process#GO:0030203|glycosaminoglycan metabolic process|biological_process#GO:0042339|keratan sulfate metabolic process|biological_process#GO:0042340|keratan sulfate catabolic process|biological_process#GO:0043202|lysosomal lumen|cellular_component#GO:0044281|small molecule metabolic process|biological_process#GO:0048471|perinuclear region of cytoplasm|cellular_component#GO:0070062|extracellular vesicular exosome|cellular_component", hydrolase activity,"GO:0004553: hydrolase activity, hydrolyzing O-glycosyl compounds#GO:0004565: beta-galactosidase activity#GO:0005515: protein binding#GO:0016936: galactoside binding","GO:0004553: hydrolase activity, hydrolyzing O-glycosyl compounds,GO:0004565: beta-galactosidase activity,GO:0005515: protein binding,GO:0016936: galactoside binding",Cytoplasm,17,0,23943|23945|230735|369861|369862|369864|369865|369870|369871,,Glb1|IDBG-203446|ENSMUSG00000045594|12091,GLB1|IDBG-644124|ENSBTAG00000015254|507188,2017-2-20
54334,Homo sapiens,9606,ENSG00000196743,2760,GM2A,GM2 ganglioside activator ,GM2-AP|SAP-3,GM2A|IDBG-54334|ENSG00000196743|2760,151212150,151270440,1,5,q33.1,GO:0001573|ganglioside metabolic process|biological_process#GO:0004563|beta-N-acetylhexosaminidase activity|molecular_function#GO:0005319|lipid transporter activity|molecular_function#GO:0005737|cytoplasm|cellular_component#GO:0005739|mitochondrion|cellular_component#GO:0005764|lysosome|cellular_component#GO:0005889|hydrogen:potassium-exchanging ATPase complex|cellular_component#GO:0006665|sphingolipid metabolic process|biological_process#GO:0006687|glycosphingolipid metabolic process|biological_process#GO:0006689|ganglioside catabolic process|biological_process#GO:0006869|lipid transport|biological_process#GO:0007611|learning or memory|biological_process#GO:0008047|enzyme activator activity|molecular_function#GO:0009313|oligosaccharide catabolic process|biological_process#GO:0009898|cytoplasmic side of plasma membrane|cellular_component#GO:0016004|phospholipase activator activity|molecular_function#GO:0019915|lipid storage|biological_process#GO:0032428|beta-N-acetylgalactosaminidase activity|molecular_function#GO:0043085|positive regulation of catalytic activity|biological_process#GO:0043202|lysosomal lumen|cellular_component#GO:0044281|small molecule metabolic process|biological_process#GO:0045179|apical cortex|cellular_component#GO:0050877|neurological system process|biological_process#GO:0050885|neuromuscular process controlling balance|biological_process#GO:0051345|positive regulation of hydrolase activity|biological_process#GO:0070062|extracellular vesicular exosome|cellular_component, beta-N-acetylgalactosaminidase activity,GO:0004563: beta-N-acetylhexosaminidase activity#GO:0005319: lipid transporter activity#GO:0008047: enzyme activator activity#GO:0016004: phospholipase activator activity#GO:0032428: beta-N-acetylgalactosaminidase activity,"GO:0004563: beta-N-acetylhexosaminidase activity,GO:0005319: lipid transporter activity,GO:0008047: enzyme activator activity,GO:0016004: phospholipase activator activity,GO:0032428: beta-N-acetylgalactosaminidase activity",Plasma membrane,3,0,54336|484360|482079,,Gm2a|IDBG-174816|ENSMUSG00000000594|14667,GM2A|IDBG-646327|ENSBTAG00000021829|504524,2017-2-20
239945,Homo sapiens,9606,ENSG00000213614,3073,HEXA,hexosaminidase A (alpha polypeptide) ,TSD,HEXA|IDBG-239945|ENSG00000213614|3073,72340919,72376476,-1,15,q23,"GO:0004553|hydrolase activity, hydrolyzing O-glycosyl compounds|molecular_function#GO:0004563|beta-N-acetylhexosaminidase activity|molecular_function#GO:0005975|carbohydrate metabolic process|biological_process#GO:0006665|sphingolipid metabolic process|biological_process#GO:0006687|glycosphingolipid metabolic process|biological_process#GO:0008219|cell death|biological_process#GO:0016020|membrane|cellular_component#GO:0030203|glycosaminoglycan metabolic process|biological_process#GO:0030204|chondroitin sulfate metabolic process|biological_process#GO:0030207|chondroitin sulfate catabolic process|biological_process#GO:0030212|hyaluronan metabolic process|biological_process#GO:0030214|hyaluronan catabolic process|biological_process#GO:0042339|keratan sulfate metabolic process|biological_process#GO:0042340|keratan sulfate catabolic process|biological_process#GO:0043202|lysosomal lumen|cellular_component#GO:0044281|small molecule metabolic process|biological_process#GO:0046982|protein heterodimerization activity|molecular_function#GO:0070062|extracellular vesicular exosome|cellular_component", hydrolase activity,"GO:0004553: hydrolase activity, hydrolyzing O-glycosyl compounds#GO:0004563: beta-N-acetylhexosaminidase activity#GO:0046982: protein heterodimerization activity","GO:0004553: hydrolase activity, hydrolyzing O-glycosyl compounds,GO:0004563: beta-N-acetylhexosaminidase activity,GO:0046982: protein heterodimerization activity",Plasma membrane,26,2,20523|745148|745468|744848|745568|746813|745896|744730|808797|745606,,Hexa|IDBG-172770|ENSMUSG00000025232|15211,HEXA|IDBG-645595|ENSBTAG00000012981|504468,2017-2-20
28442,Homo sapiens,9606,ENSG00000049860,3074,HEXB,hexosaminidase B (beta polypeptide) ,ENC-1AS|HEL-248,HEXB|IDBG-28442|ENSG00000049860|3074,74640023,74722647,1,5,q13.3,"GO:0001501|skeletal system development|biological_process#GO:0001669|acrosomal vesicle|cellular_component#GO:0004553|hydrolase activity, hydrolyzing O-glycosyl compounds|molecular_function#GO:0004563|beta-N-acetylhexosaminidase activity|molecular_function#GO:0005764|lysosome|cellular_component#GO:0005975|carbohydrate metabolic process|biological_process#GO:0006665|sphingolipid metabolic process|biological_process#GO:0006687|glycosphingolipid metabolic process|biological_process#GO:0006689|ganglioside catabolic process|biological_process#GO:0006874|cellular calcium ion homeostasis|biological_process#GO:0007040|lysosome organization|biological_process#GO:0007338|single fertilization|biological_process#GO:0007341|penetration of zona pellucida|biological_process#GO:0007605|sensory perception of sound|biological_process#GO:0007626|locomotory behavior|biological_process#GO:0008049|male courtship behavior|biological_process#GO:0008219|cell death|biological_process#GO:0008360|regulation of cell shape|biological_process#GO:0008654|phospholipid biosynthetic process|biological_process#GO:0009313|oligosaccharide catabolic process|biological_process#GO:0016020|membrane|cellular_component#GO:0019915|lipid storage|biological_process#GO:0019953|sexual reproduction|biological_process#GO:0030203|glycosaminoglycan metabolic process|biological_process#GO:0030204|chondroitin sulfate metabolic process|biological_process#GO:0030207|chondroitin sulfate catabolic process|biological_process#GO:0030212|hyaluronan metabolic process|biological_process#GO:0030214|hyaluronan catabolic process|biological_process#GO:0031323|regulation of cellular metabolic process|biological_process#GO:0042339|keratan sulfate metabolic process|biological_process#GO:0042340|keratan sulfate catabolic process|biological_process#GO:0042552|myelination|biological_process#GO:0042803|protein homodimerization activity|molecular_function#GO:0043202|lysosomal lumen|cellular_component#GO:0043615|astrocyte cell migration|biological_process#GO:0044267|cellular protein metabolic process|biological_process#GO:0044281|small molecule metabolic process|biological_process#GO:0045944|positive regulation of transcription from RNA polymerase II promoter|biological_process#GO:0046982|protein heterodimerization activity|molecular_function#GO:0048477|oogenesis|biological_process#GO:0050885|neuromuscular process controlling balance|biological_process#GO:0050905|neuromuscular process|biological_process#GO:0070062|extracellular vesicular exosome|cellular_component", hydrolase activity,"GO:0004553: hydrolase activity, hydrolyzing O-glycosyl compounds#GO:0004563: beta-N-acetylhexosaminidase activity#GO:0042803: protein homodimerization activity#GO:0046982: protein heterodimerization activity","GO:0004553: hydrolase activity, hydrolyzing O-glycosyl compounds,GO:0004563: beta-N-acetylhexosaminidase activity,GO:0042803: protein homodimerization activity,GO:0046982: protein heterodimerization activity",Plasma membrane,22,0,28444|481419|485241|485377|473966|485147,,Hexb|IDBG-175276|ENSMUSG00000021665|15212,,2017-2-20
36892,Homo sapiens,9606,ENSG00000109471,3558,IL2,interleukin 2 ,IL-2|lymphokine|TCGF,IL2|IDBG-36892|ENSG00000109471|3558,122451470,122456725,-1,4,q27,GO:0001933|negative regulation of protein phosphorylation|biological_process#GO:0001934|positive regulation of protein phosphorylation|biological_process#GO:0002903|negative regulation of B cell apoptotic process|biological_process#GO:0005125|cytokine activity|molecular_function#GO:0005134|interleukin-2 receptor binding|molecular_function#GO:0005576|extracellular region|cellular_component#GO:0005615|extracellular space|cellular_component#GO:0006955|immune response|biological_process#GO:0007155|cell adhesion|biological_process#GO:0007186|G-protein coupled receptor signaling pathway|biological_process#GO:0007204|positive regulation of cytosolic calcium ion concentration|biological_process#GO:0007205|protein kinase C-activating G-protein coupled receptor signaling pathway|biological_process#GO:0007267|cell-cell signaling|biological_process#GO:0008083|growth factor activity|molecular_function#GO:0008284|positive regulation of cell proliferation|biological_process#GO:0019209|kinase activator activity|molecular_function#GO:0030101|natural killer cell activation|biological_process#GO:0030217|T cell differentiation|biological_process#GO:0030246|carbohydrate binding|molecular_function#GO:0030307|positive regulation of cell growth|biological_process#GO:0030890|positive regulation of B cell proliferation|biological_process#GO:0031851|kappa-type opioid receptor binding|molecular_function#GO:0032729|positive regulation of interferon-gamma production|biological_process#GO:0032740|positive regulation of interleukin-17 production|biological_process#GO:0034105|positive regulation of tissue remodeling|biological_process#GO:0042102|positive regulation of T cell proliferation|biological_process#GO:0042104|positive regulation of activated T cell proliferation|biological_process#GO:0042523|positive regulation of tyrosine phosphorylation of Stat5 protein|biological_process#GO:0043066|negative regulation of apoptotic process|biological_process#GO:0043208|glycosphingolipid binding|molecular_function#GO:0045087|innate immune response|biological_process#GO:0045582|positive regulation of T cell differentiation|biological_process#GO:0045591|positive regulation of regulatory T cell differentiation|biological_process#GO:0045822|negative regulation of heart contraction|biological_process#GO:0045944|positive regulation of transcription from RNA polymerase II promoter|biological_process#GO:0046013|regulation of T cell homeostatic proliferation|biological_process#GO:0048304|positive regulation of isotype switching to IgG isotypes|biological_process#GO:0050672|negative regulation of lymphocyte proliferation|biological_process#GO:0050728|negative regulation of inflammatory response|biological_process#GO:0050729|positive regulation of inflammatory response|biological_process#GO:0051024|positive regulation of immunoglobulin secretion|biological_process#GO:0060999|positive regulation of dendritic spine development|biological_process#GO:0097192|extrinsic apoptotic signaling pathway in absence of ligand|biological_process, glycosphingolipid binding,GO:0005125: cytokine activity#GO:0005134: interleukin-2 receptor binding#GO:0008083: growth factor activity#GO:0019209: kinase activator activity#GO:0030246: carbohydrate binding#GO:0031851: kappa-type opioid receptor binding#GO:0043208: glycosphingolipid binding,"GO:0005125: cytokine activity,GO:0005134: interleukin-2 receptor binding,GO:0008083: growth factor activity,GO:0019209: kinase activator activity,GO:0030246: carbohydrate binding,GO:0031851: kappa-type opioid receptor binding,GO:0043208: glycosphingolipid binding",Extracellular,51,11,36894,,Il2|IDBG-140190|ENSMUSG00000027720|16183,IL2|IDBG-630322|ENSBTAG00000020883|280822,2017-2-20
4373,Homo sapiens,9606,ENSG00000119537,2531,KDSR,3-ketodihydrosphingosine reductase ,DHSR|FVT1|SDR35C1,KDSR|IDBG-4373|ENSG00000119537|2531,63327726,63367510,-1,18,q21.33,GO:0005615|extracellular space|cellular_component#GO:0005783|endoplasmic reticulum|cellular_component#GO:0005789|endoplasmic reticulum membrane|cellular_component#GO:0006665|sphingolipid metabolic process|biological_process#GO:0006666|3-keto-sphinganine metabolic process|biological_process#GO:0008152|metabolic process|biological_process#GO:0016020|membrane|cellular_component#GO:0016021|integral component of membrane|cellular_component#GO:0016491|oxidoreductase activity|molecular_function#GO:0030148|sphingolipid biosynthetic process|biological_process#GO:0044281|small molecule metabolic process|biological_process#GO:0047560|3-dehydrosphinganine reductase activity|molecular_function#GO:0055114|oxidation-reduction process|biological_process, 3-dehydrosphinganine reductase activity,GO:0016491: oxidoreductase activity#GO:0047560: 3-dehydrosphinganine reductase activity,"GO:0016491: oxidoreductase activity,GO:0047560: 3-dehydrosphinganine reductase activity",Extracellular,3,0,4375|294337|727951|727648,,Kdsr|IDBG-185727|ENSMUSG00000009905|70750,BT.53389|IDBG-645007|ENSBTAG00000007723|505558,2017-2-20
18980,Homo sapiens,9606,ENSG00000157404,3815,KIT,v-kit Hardy-Zuckerman 4 feline sarcoma viral oncogene homolog ,C-Kit|CD117|PBT|SCFR,KIT|IDBG-18980|ENSG00000157404|3815,54657918,54740715,1,4,q12,"GO:0000187|activation of MAPK activity|biological_process#GO:0001541|ovarian follicle development|biological_process#GO:0001669|acrosomal vesicle|cellular_component#GO:0002020|protease binding|molecular_function#GO:0002318|myeloid progenitor cell differentiation|biological_process#GO:0002320|lymphoid progenitor cell differentiation|biological_process#GO:0002327|immature B cell differentiation|biological_process#GO:0002371|dendritic cell cytokine production|biological_process#GO:0002551|mast cell chemotaxis|biological_process#GO:0002573|myeloid leukocyte differentiation|biological_process#GO:0004672|protein kinase activity|molecular_function#GO:0004713|protein tyrosine kinase activity|molecular_function#GO:0004714|transmembrane receptor protein tyrosine kinase activity|molecular_function#GO:0004716|receptor signaling protein tyrosine kinase activity|molecular_function#GO:0005020|stem cell factor receptor activity|molecular_function#GO:0005515|protein binding|molecular_function#GO:0005524|ATP binding|molecular_function#GO:0005615|extracellular space|cellular_component#GO:0005737|cytoplasm|cellular_component#GO:0005886|plasma membrane|cellular_component#GO:0005911|cell-cell junction|cellular_component#GO:0006468|protein phosphorylation|biological_process#GO:0006687|glycosphingolipid metabolic process|biological_process#GO:0006954|inflammatory response|biological_process#GO:0007165|signal transduction|biological_process#GO:0007169|transmembrane receptor protein tyrosine kinase signaling pathway|biological_process#GO:0007173|epidermal growth factor receptor signaling pathway|biological_process#GO:0007283|spermatogenesis|biological_process#GO:0007286|spermatid development|biological_process#GO:0008284|positive regulation of cell proliferation|biological_process#GO:0008354|germ cell migration|biological_process#GO:0008360|regulation of cell shape|biological_process#GO:0008542|visual learning|biological_process#GO:0008543|fibroblast growth factor receptor signaling pathway|biological_process#GO:0008584|male gonad development|biological_process#GO:0009314|response to radiation|biological_process#GO:0009897|external side of plasma membrane|cellular_component#GO:0009898|cytoplasmic side of plasma membrane|cellular_component#GO:0009986|cell surface|cellular_component#GO:0010628|positive regulation of gene expression|biological_process#GO:0010863|positive regulation of phospholipase C activity|biological_process#GO:0014068|positive regulation of phosphatidylinositol 3-kinase signaling|biological_process#GO:0016021|integral component of membrane|cellular_component#GO:0016772|transferase activity, transferring phosphorus-containing groups|molecular_function#GO:0018108|peptidyl-tyrosine phosphorylation|biological_process#GO:0019221|cytokine-mediated signaling pathway|biological_process#GO:0019827|stem cell maintenance|biological_process#GO:0019955|cytokine binding|molecular_function#GO:0023014|signal transduction by phosphorylation|biological_process#GO:0030032|lamellipodium assembly|biological_process#GO:0030097|hemopoiesis|biological_process#GO:0030217|T cell differentiation|biological_process#GO:0030218|erythrocyte differentiation|biological_process#GO:0030318|melanocyte differentiation|biological_process#GO:0030335|positive regulation of cell migration|biological_process#GO:0031274|positive regulation of pseudopodium assembly|biological_process#GO:0031532|actin cytoskeleton reorganization|biological_process#GO:0032762|mast cell cytokine production|biological_process#GO:0035019|somatic stem cell maintenance|biological_process#GO:0035162|embryonic hemopoiesis|biological_process#GO:0035234|ectopic germ cell programmed cell death|biological_process#GO:0035556|intracellular signal transduction|biological_process#GO:0035855|megakaryocyte development|biological_process#GO:0038093|Fc receptor signaling pathway|biological_process#GO:0038095|Fc-epsilon receptor signaling pathway|biological_process#GO:0038109|Kit signaling pathway|biological_process#GO:0038162|erythropoietin-mediated signaling pathway|biological_process#GO:0042127|regulation of cell proliferation|biological_process#GO:0042511|positive regulation of tyrosine phosphorylation of Stat1 protein|biological_process#GO:0042517|positive regulation of tyrosine phosphorylation of Stat3 protein|biological_process#GO:0042523|positive regulation of tyrosine phosphorylation of Stat5 protein|biological_process#GO:0042629|mast cell granule|cellular_component#GO:0042803|protein homodimerization activity|molecular_function#GO:0043069|negative regulation of programmed cell death|biological_process#GO:0043303|mast cell degranulation|biological_process#GO:0043406|positive regulation of MAP kinase activity|biological_process#GO:0043410|positive regulation of MAPK cascade|biological_process#GO:0043473|pigmentation|biological_process#GO:0043552|positive regulation of phosphatidylinositol 3-kinase activity|biological_process#GO:0045087|innate immune response|biological_process#GO:0045747|positive regulation of Notch signaling pathway|biological_process#GO:0046427|positive regulation of JAK-STAT cascade|biological_process#GO:0046777|protein autophosphorylation|biological_process#GO:0046872|metal ion binding|molecular_function#GO:0048011|neurotrophin TRK receptor signaling pathway|biological_process#GO:0048015|phosphatidylinositol-mediated signaling|biological_process#GO:0048066|developmental pigmentation|biological_process#GO:0048070|regulation of developmental pigmentation|biological_process#GO:0048103|somatic stem cell division|biological_process#GO:0048170|positive regulation of long-term neuronal synaptic plasticity|biological_process#GO:0048565|digestive tract development|biological_process#GO:0048863|stem cell differentiation|biological_process#GO:0050673|epithelial cell proliferation|biological_process#GO:0050910|detection of mechanical stimulus involved in sensory perception of sound|biological_process#GO:0051091|positive regulation of sequence-specific DNA binding transcription factor activity|biological_process#GO:0060326|cell chemotaxis|biological_process#GO:0060374|mast cell differentiation|biological_process#GO:0070662|mast cell proliferation|biological_process#GO:0097067|cellular response to thyroid hormone stimulus|biological_process#GO:0097324|melanocyte migration|biological_process#GO:0097326|melanocyte adhesion|biological_process", transferase activity,"GO:0002020: protease binding#GO:0004672: protein kinase activity#GO:0004713: protein tyrosine kinase activity#GO:0004714: transmembrane receptor protein tyrosine kinase activity#GO:0004716: receptor signaling protein tyrosine kinase activity#GO:0005020: stem cell factor receptor activity#GO:0005515: protein binding#GO:0005524: ATP binding#GO:0016772: transferase activity, transferring phosphorus-containing groups#GO:0019955: cytokine binding#GO:0042803: protein homodimerization activity#GO:0046872: metal ion binding","GO:0002020: protease binding,GO:0004672: protein kinase activity,GO:0004713: protein tyrosine kinase activity,GO:0004714: transmembrane receptor protein tyrosine kinase activity,GO:0004716: receptor signaling protein tyrosine kinase activity,GO:0005020: stem cell factor receptor activity,GO:0005515: protein binding,GO:0005524: ATP binding,GO:0016772: transferase activity, transferring phosphorus-containing groups,GO:0019955: cytokine binding,GO:0042803: protein homodimerization activity,GO:0046872: metal ion binding",Extracellular,119,24,18984|368132,,Kit|IDBG-172083|ENSMUSG00000005672|16590,KIT|IDBG-642326|ENSBTAG00000002699|280832,2017-2-20
617,Homo sapiens,9606,ENSG00000101680,284217,LAMA1,"laminin, alpha 1 ",,LAMA1|IDBG-617|ENSG00000101680|284217,6941744,7117814,-1,18,p11.31,GO:0002011|morphogenesis of an epithelial sheet|biological_process#GO:0005102|receptor binding|molecular_function#GO:0005201|extracellular matrix structural constituent|molecular_function#GO:0005515|protein binding|molecular_function#GO:0005576|extracellular region|cellular_component#GO:0005578|proteinaceous extracellular matrix|cellular_component#GO:0005604|basement membrane|cellular_component#GO:0005606|laminin-1 complex|cellular_component#GO:0005608|laminin-3 complex|cellular_component#GO:0005615|extracellular space|cellular_component#GO:0005911|cell-cell junction|cellular_component#GO:0007155|cell adhesion|biological_process#GO:0007166|cell surface receptor signaling pathway|biological_process#GO:0007411|axon guidance|biological_process#GO:0009888|tissue development|biological_process#GO:0030155|regulation of cell adhesion|biological_process#GO:0030198|extracellular matrix organization|biological_process#GO:0030334|regulation of cell migration|biological_process#GO:0031012|extracellular matrix|cellular_component#GO:0031175|neuron projection development|biological_process#GO:0043208|glycosphingolipid binding|molecular_function#GO:0043256|laminin complex|cellular_component#GO:0045198|establishment of epithelial cell apical/basal polarity|biological_process#GO:0045995|regulation of embryonic development|biological_process#GO:0060041|retina development in camera-type eye|biological_process#GO:0060441|epithelial tube branching involved in lung morphogenesis|biological_process#GO:0060445|branching involved in salivary gland morphogenesis|biological_process#GO:0061304|retinal blood vessel morphogenesis|biological_process, glycosphingolipid binding,GO:0005102: receptor binding#GO:0005201: extracellular matrix structural constituent#GO:0005515: protein binding#GO:0043208: glycosphingolipid binding,"GO:0005102: receptor binding,GO:0005201: extracellular matrix structural constituent,GO:0005515: protein binding,GO:0043208: glycosphingolipid binding",Extracellular,11,7,619,,Lama1|IDBG-195773|ENSMUSG00000032796|16772,LAMA1|IDBG-644248|ENSBTAG00000018160|506387,2017-2-20
35838,Homo sapiens,9606,ENSG00000091136,3912,LAMB1,"laminin, beta 1 ",CLM|LIS5,LAMB1|IDBG-35838|ENSG00000091136|3912,107923799,108003255,-1,7,q31.1,GO:0005178|integrin binding|molecular_function#GO:0005198|structural molecule activity|molecular_function#GO:0005201|extracellular matrix structural constituent|molecular_function#GO:0005515|protein binding|molecular_function#GO:0005576|extracellular region|cellular_component#GO:0005578|proteinaceous extracellular matrix|cellular_component#GO:0005604|basement membrane|cellular_component#GO:0005605|basal lamina|cellular_component#GO:0005606|laminin-1 complex|cellular_component#GO:0005607|laminin-2 complex|cellular_component#GO:0005615|extracellular space|cellular_component#GO:0007155|cell adhesion|biological_process#GO:0007162|negative regulation of cell adhesion|biological_process#GO:0007411|axon guidance|biological_process#GO:0007566|embryo implantation|biological_process#GO:0016020|membrane|cellular_component#GO:0016192|vesicle-mediated transport|biological_process#GO:0016477|cell migration|biological_process#GO:0019899|enzyme binding|molecular_function#GO:0021812|neuronal-glial interaction involved in cerebral cortex radial glia guided migration|biological_process#GO:0022617|extracellular matrix disassembly|biological_process#GO:0030198|extracellular matrix organization|biological_process#GO:0030335|positive regulation of cell migration|biological_process#GO:0031012|extracellular matrix|cellular_component#GO:0031175|neuron projection development|biological_process#GO:0034446|substrate adhesion-dependent cell spreading|biological_process#GO:0042476|odontogenesis|biological_process#GO:0043208|glycosphingolipid binding|molecular_function#GO:0043256|laminin complex|cellular_component#GO:0043257|laminin-8 complex|cellular_component#GO:0043259|laminin-10 complex|cellular_component#GO:0048471|perinuclear region of cytoplasm|cellular_component#GO:0050679|positive regulation of epithelial cell proliferation|biological_process#GO:0070062|extracellular vesicular exosome|cellular_component, glycosphingolipid binding,GO:0005178: integrin binding#GO:0005198: structural molecule activity#GO:0005201: extracellular matrix structural constituent#GO:0005515: protein binding#GO:0019899: enzyme binding#GO:0043208: glycosphingolipid binding,"GO:0005178: integrin binding,GO:0005198: structural molecule activity,GO:0005201: extracellular matrix structural constituent,GO:0005515: protein binding,GO:0019899: enzyme binding,GO:0043208: glycosphingolipid binding",Extracellular,29,5,35840|243362|243364|243366|385097,,Lamb1|IDBG-132841|ENSMUSG00000002900|16777,LAMB1|IDBG-632390|ENSBTAG00000011412|520030,2017-2-20
105290,Homo sapiens,9606,ENSG00000135862,3915,LAMC1,"laminin, gamma 1 (formerly LAMB2) ",LAMB2,LAMC1|IDBG-105290|ENSG00000135862|3915,183023460,183145592,1,1,q25.3,GO:0005201|extracellular matrix structural constituent|molecular_function#GO:0005515|protein binding|molecular_function#GO:0005576|extracellular region|cellular_component#GO:0005578|proteinaceous extracellular matrix|cellular_component#GO:0005604|basement membrane|cellular_component#GO:0005605|basal lamina|cellular_component#GO:0005606|laminin-1 complex|cellular_component#GO:0005615|extracellular space|cellular_component#GO:0006461|protein complex assembly|biological_process#GO:0007155|cell adhesion|biological_process#GO:0007411|axon guidance|biological_process#GO:0007492|endoderm development|biological_process#GO:0016477|cell migration|biological_process#GO:0022617|extracellular matrix disassembly|biological_process#GO:0030198|extracellular matrix organization|biological_process#GO:0031012|extracellular matrix|cellular_component#GO:0031175|neuron projection development|biological_process#GO:0031581|hemidesmosome assembly|biological_process#GO:0034446|substrate adhesion-dependent cell spreading|biological_process#GO:0043208|glycosphingolipid binding|molecular_function#GO:0043259|laminin-10 complex|cellular_component#GO:0043260|laminin-11 complex|cellular_component#GO:0050679|positive regulation of epithelial cell proliferation|biological_process#GO:0070062|extracellular vesicular exosome|cellular_component, glycosphingolipid binding,GO:0005201: extracellular matrix structural constituent#GO:0005515: protein binding#GO:0043208: glycosphingolipid binding,"GO:0005201: extracellular matrix structural constituent,GO:0005515: protein binding,GO:0043208: glycosphingolipid binding",Extracellular,31,5,105292|809227,,Lamc1|IDBG-198902|ENSMUSG00000026478|226519,"LAMC1|IDBG-637115|ENSBTAG00000011966|101909965,532572",2017-2-20
408826,Homo sapiens,9606,ENSG00000254087,4067,LYN,v-yes-1 Yamaguchi sarcoma viral related oncogene homolog ,JTK8|p53Lyn|p56Lyn,LYN|IDBG-408826|ENSG00000254087|4067,55879813,56011381,1,8,q12.1,"GO:0001782|B cell homeostasis|biological_process#GO:0001817|regulation of cytokine production|biological_process#GO:0001932|regulation of protein phosphorylation|biological_process#GO:0001933|negative regulation of protein phosphorylation|biological_process#GO:0002431|Fc receptor mediated stimulatory signaling pathway|biological_process#GO:0002513|tolerance induction to self antigen|biological_process#GO:0002553|histamine secretion by mast cell|biological_process#GO:0002576|platelet degranulation|biological_process#GO:0002762|negative regulation of myeloid leukocyte differentiation|biological_process#GO:0002768|immune response-regulating cell surface receptor signaling pathway|biological_process#GO:0002774|Fc receptor mediated inhibitory signaling pathway|biological_process#GO:0002902|regulation of B cell apoptotic process|biological_process#GO:0004672|protein kinase activity|molecular_function#GO:0004713|protein tyrosine kinase activity|molecular_function#GO:0004715|non-membrane spanning protein tyrosine kinase activity|molecular_function#GO:0004716|receptor signaling protein tyrosine kinase activity|molecular_function#GO:0005102|receptor binding|molecular_function#GO:0005161|platelet-derived growth factor receptor binding|molecular_function#GO:0005178|integrin binding|molecular_function#GO:0005515|protein binding|molecular_function#GO:0005524|ATP binding|molecular_function#GO:0005634|nucleus|cellular_component#GO:0005737|cytoplasm|cellular_component#GO:0005758|mitochondrial intermembrane space|cellular_component#GO:0005794|Golgi apparatus|cellular_component#GO:0005829|cytosol|cellular_component#GO:0005886|plasma membrane|cellular_component#GO:0006468|protein phosphorylation|biological_process#GO:0006974|cellular response to DNA damage stimulus|biological_process#GO:0006991|response to sterol depletion|biological_process#GO:0007165|signal transduction|biological_process#GO:0007169|transmembrane receptor protein tyrosine kinase signaling pathway|biological_process#GO:0007596|blood coagulation|biological_process#GO:0008284|positive regulation of cell proliferation|biological_process#GO:0008285|negative regulation of cell proliferation|biological_process#GO:0008630|intrinsic apoptotic signaling pathway in response to DNA damage|biological_process#GO:0009636|response to toxic substance|biological_process#GO:0009725|response to hormone|biological_process#GO:0009743|response to carbohydrate|biological_process#GO:0010976|positive regulation of neuron projection development|biological_process#GO:0014003|oligodendrocyte development|biological_process#GO:0014069|postsynaptic density|cellular_component#GO:0014070|response to organic cyclic compound|biological_process#GO:0016020|membrane|cellular_component#GO:0016032|viral process|biological_process#GO:0016772|transferase activity, transferring phosphorus-containing groups|molecular_function#GO:0017124|SH3 domain binding|molecular_function#GO:0018108|peptidyl-tyrosine phosphorylation|biological_process#GO:0019899|enzyme binding|molecular_function#GO:0023014|signal transduction by phosphorylation|biological_process#GO:0030061|mitochondrial crista|cellular_component#GO:0030097|hemopoiesis|biological_process#GO:0030168|platelet activation|biological_process#GO:0030218|erythrocyte differentiation|biological_process#GO:0030335|positive regulation of cell migration|biological_process#GO:0030889|negative regulation of B cell proliferation|biological_process#GO:0031175|neuron projection development|biological_process#GO:0031295|T cell costimulation|biological_process#GO:0031625|ubiquitin protein ligase binding|molecular_function#GO:0031663|lipopolysaccharide-mediated signaling pathway|biological_process#GO:0031668|cellular response to extracellular stimulus|biological_process#GO:0031966|mitochondrial membrane|cellular_component#GO:0032403|protein complex binding|molecular_function#GO:0032868|response to insulin|biological_process#GO:0033003|regulation of mast cell activation|biological_process#GO:0033628|regulation of cell adhesion mediated by integrin|biological_process#GO:0034136|negative regulation of toll-like receptor 2 signaling pathway|biological_process#GO:0034144|negative regulation of toll-like receptor 4 signaling pathway|biological_process#GO:0034605|cellular response to heat|biological_process#GO:0034666|alpha2-beta1 integrin complex|cellular_component#GO:0035556|intracellular signal transduction|biological_process#GO:0038095|Fc-epsilon receptor signaling pathway|biological_process#GO:0038096|Fc-gamma receptor signaling pathway involved in phagocytosis|biological_process#GO:0042327|positive regulation of phosphorylation|biological_process#GO:0042493|response to drug|biological_process#GO:0042531|positive regulation of tyrosine phosphorylation of STAT protein|biological_process#GO:0042629|mast cell granule|cellular_component#GO:0043200|response to amino acid|biological_process#GO:0043208|glycosphingolipid binding|molecular_function#GO:0043304|regulation of mast cell degranulation|biological_process#GO:0043407|negative regulation of MAP kinase activity|biological_process#GO:0043434|response to peptide hormone|biological_process#GO:0043552|positive regulation of phosphatidylinositol 3-kinase activity|biological_process#GO:0044325|ion channel binding|molecular_function#GO:0045087|innate immune response|biological_process#GO:0045121|membrane raft|cellular_component#GO:0045646|regulation of erythrocyte differentiation|biological_process#GO:0046777|protein autophosphorylation|biological_process#GO:0048471|perinuclear region of cytoplasm|cellular_component#GO:0048678|response to axon injury|biological_process#GO:0050663|cytokine secretion|biological_process#GO:0050707|regulation of cytokine secretion|biological_process#GO:0050727|regulation of inflammatory response|biological_process#GO:0050731|positive regulation of peptidyl-tyrosine phosphorylation|biological_process#GO:0050777|negative regulation of immune response|biological_process#GO:0050853|B cell receptor signaling pathway|biological_process#GO:0050855|regulation of B cell receptor signaling pathway|biological_process#GO:0050861|positive regulation of B cell receptor signaling pathway|biological_process#GO:0050900|leukocyte migration|biological_process#GO:0051219|phosphoprotein binding|molecular_function#GO:0051272|positive regulation of cellular component movement|biological_process#GO:0051279|regulation of release of sequestered calcium ion into cytosol|biological_process#GO:0060252|positive regulation of glial cell proliferation|biological_process#GO:0060369|positive regulation of Fc receptor mediated stimulatory signaling pathway|biological_process#GO:0060397|JAK-STAT cascade involved in growth hormone signaling pathway|biological_process#GO:0070062|extracellular vesicular exosome|cellular_component#GO:0070304|positive regulation of stress-activated protein kinase signaling cascade|biological_process#GO:0070372|regulation of ERK1 and ERK2 cascade|biological_process#GO:0070373|negative regulation of ERK1 and ERK2 cascade|biological_process#GO:0070447|positive regulation of oligodendrocyte progenitor proliferation|biological_process#GO:0070667|negative regulation of mast cell proliferation|biological_process#GO:0070668|positive regulation of mast cell proliferation|biological_process#GO:0071300|cellular response to retinoic acid|biological_process#GO:0090025|regulation of monocyte chemotaxis|biological_process#GO:0090330|regulation of platelet aggregation|biological_process#GO:0097028|dendritic cell differentiation|biological_process#GO:1902532|negative regulation of intracellular signal transduction|biological_process#GO:2000670|positive regulation of dendritic cell apoptotic process|biological_process", transferase activity,"GO:0004672: protein kinase activity#GO:0004713: protein tyrosine kinase activity#GO:0004715: non-membrane spanning protein tyrosine kinase activity#GO:0004716: receptor signaling protein tyrosine kinase activity#GO:0005102: receptor binding#GO:0005161: platelet-derived growth factor receptor binding#GO:0005178: integrin binding#GO:0005515: protein binding#GO:0005524: ATP binding#GO:0016772: transferase activity, transferring phosphorus-containing groups#GO:0017124: SH3 domain binding#GO:0019899: enzyme binding#GO:0031625: ubiquitin protein ligase binding#GO:0032403: protein complex binding#GO:0043208: glycosphingolipid binding#GO:0044325: ion channel binding#GO:0051219: phosphoprotein binding","GO:0004672: protein kinase activity,GO:0004713: protein tyrosine kinase activity,GO:0004715: non-membrane spanning protein tyrosine kinase activity,GO:0004716: receptor signaling protein tyrosine kinase activity,GO:0005102: receptor binding,GO:0005161: platelet-derived growth factor receptor binding,GO:0005178: integrin binding,GO:0005515: protein binding,GO:0005524: ATP binding,GO:0016772: transferase activity, transferring phosphorus-containing groups,GO:0017124: SH3 domain binding,GO:0019899: enzyme binding,GO:0031625: ubiquitin protein ligase binding,GO:0032403: protein complex binding,GO:0043208: glycosphingolipid binding,GO:0044325: ion channel binding,GO:0051219: phosphoprotein binding",Nucleus,248,36,476488|474433|480726,,"Lyn|IDBG-128365|ENSMUSG00000042228|17096,666513",LYN|IDBG-644437|ENSBTAG00000020034|534996,2017-2-20
96924,Homo sapiens,9606,ENSG00000135525,9053,MAP7,microtubule-associated protein 7 ,E-MAP-115|EMAP115,MAP7|IDBG-96924|ENSG00000135525|9053,136342281,136550819,-1,6,q23.3,GO:0000226|microtubule cytoskeleton organization|biological_process#GO:0000902|cell morphogenesis|biological_process#GO:0001578|microtubule bundle formation|biological_process#GO:0005102|receptor binding|molecular_function#GO:0005198|structural molecule activity|molecular_function#GO:0005515|protein binding|molecular_function#GO:0005737|cytoplasm|cellular_component#GO:0005874|microtubule|cellular_component#GO:0005875|microtubule associated complex|cellular_component#GO:0005886|plasma membrane|cellular_component#GO:0006687|glycosphingolipid metabolic process|biological_process#GO:0006970|response to osmotic stress|biological_process#GO:0006997|nucleus organization|biological_process#GO:0007163|establishment or maintenance of cell polarity|biological_process#GO:0007281|germ cell development|biological_process#GO:0007283|spermatogenesis|biological_process#GO:0008283|cell proliferation|biological_process#GO:0009566|fertilization|biological_process#GO:0015630|microtubule cytoskeleton|cellular_component#GO:0016323|basolateral plasma membrane|cellular_component#GO:0032526|response to retinoic acid|biological_process#GO:0033327|Leydig cell differentiation|biological_process#GO:0035265|organ growth|biological_process#GO:0048471|perinuclear region of cytoplasm|cellular_component#GO:0048872|homeostasis of number of cells|biological_process#GO:0060009|Sertoli cell development|biological_process#GO:0072659|protein localization to plasma membrane|biological_process, protein binding,GO:0005102: receptor binding#GO:0005198: structural molecule activity#GO:0005515: protein binding,"GO:0005102: receptor binding,GO:0005198: structural molecule activity,GO:0005515: protein binding",Plasma membrane,16,0,96926|387448|387450|387451|586934|806855|806857|806858|806859,,Mtap7|IDBG-136420|ENSMUSG00000019996|17761,MGC151537|IDBG-633620|ENSBTAG00000001598|506766,2017-2-20
79398,Homo sapiens,9606,ENSG00000204386,4758,NEU1,sialidase 1 (lysosomal sialidase) ,NANH|NEU|SIAL1,NEU1|IDBG-79398|ENSG00000204386|4758,31857659,31862906,-1,6,p21.33,GO:0004308|exo-alpha-sialidase activity|molecular_function#GO:0005515|protein binding|molecular_function#GO:0005764|lysosome|cellular_component#GO:0005765|lysosomal membrane|cellular_component#GO:0005886|plasma membrane|cellular_component#GO:0006665|sphingolipid metabolic process|biological_process#GO:0006687|glycosphingolipid metabolic process|biological_process#GO:0008152|metabolic process|biological_process#GO:0009313|oligosaccharide catabolic process|biological_process#GO:0016023|cytoplasmic membrane-bounded vesicle|cellular_component#GO:0016042|lipid catabolic process|biological_process#GO:0030054|cell junction|cellular_component#GO:0043202|lysosomal lumen|cellular_component#GO:0043231|intracellular membrane-bounded organelle|cellular_component#GO:0044281|small molecule metabolic process|biological_process#GO:0045087|innate immune response|biological_process#GO:0052794|exo-alpha-(2->3)-sialidase activity|molecular_function#GO:0052795|exo-alpha-(2->6)-sialidase activity|molecular_function#GO:0052796|exo-alpha-(2->8)-sialidase activity|molecular_function#GO:0070062|extracellular vesicular exosome|cellular_component, exo-alpha-(2->8)-sialidase activity,GO:0004308: exo-alpha-sialidase activity#GO:0005515: protein binding#GO:0052794: exo-alpha-(2->3)-sialidase activity#GO:0052795: exo-alpha-(2->6)-sialidase activity#GO:0052796: exo-alpha-(2->8)-sialidase activity,"GO:0004308: exo-alpha-sialidase activity,GO:0005515: protein binding,GO:0052794: exo-alpha-(2->3)-sialidase activity,GO:0052795: exo-alpha-(2->6)-sialidase activity,GO:0052796: exo-alpha-(2->8)-sialidase activity",Cell surface,17,2,79400|591746,,Neu1|IDBG-175208|ENSMUSG00000007038|18010,NEU1|IDBG-633826|ENSBTAG00000005674|505554,2017-2-20
64552,Homo sapiens,9606,ENSG00000162139,10825,NEU3,sialidase 3 (membrane sialidase) ,SIAL3,NEU3|IDBG-64552|ENSG00000162139|10825,74988134,75018893,1,11,q13.4,GO:0004308|exo-alpha-sialidase activity|molecular_function#GO:0005886|plasma membrane|cellular_component#GO:0005887|integral component of plasma membrane|cellular_component#GO:0005975|carbohydrate metabolic process|biological_process#GO:0006665|sphingolipid metabolic process|biological_process#GO:0006687|glycosphingolipid metabolic process|biological_process#GO:0006689|ganglioside catabolic process|biological_process#GO:0008152|metabolic process|biological_process#GO:0009313|oligosaccharide catabolic process|biological_process#GO:0016997|alpha-sialidase activity|molecular_function#GO:0044281|small molecule metabolic process|biological_process#GO:0052794|exo-alpha-(2->3)-sialidase activity|molecular_function#GO:0052795|exo-alpha-(2->6)-sialidase activity|molecular_function#GO:0052796|exo-alpha-(2->8)-sialidase activity|molecular_function, exo-alpha-(2->8)-sialidase activity,GO:0004308: exo-alpha-sialidase activity#GO:0016997: alpha-sialidase activity#GO:0052794: exo-alpha-(2->3)-sialidase activity#GO:0052795: exo-alpha-(2->6)-sialidase activity#GO:0052796: exo-alpha-(2->8)-sialidase activity,"GO:0004308: exo-alpha-sialidase activity,GO:0016997: alpha-sialidase activity,GO:0052794: exo-alpha-(2->3)-sialidase activity,GO:0052795: exo-alpha-(2->6)-sialidase activity,GO:0052796: exo-alpha-(2->8)-sialidase activity",Plasma membrane,3,0,64554|593097|586642|590718|584813|586106|590069,,Neu3|IDBG-200895|ENSMUSG00000035239|50877,NEU3|IDBG-635559|ENSBTAG00000025931|281349,2017-2-20
85340,Homo sapiens,9606,ENSG00000204099,129807,NEU4,sialidase 4 ,,NEU4|IDBG-85340|ENSG00000204099|129807,241808825,241817413,1,2,q37.3,GO:0004308|exo-alpha-sialidase activity|molecular_function#GO:0005515|protein binding|molecular_function#GO:0005739|mitochondrion|cellular_component#GO:0005764|lysosome|cellular_component#GO:0006516|glycoprotein catabolic process|biological_process#GO:0006665|sphingolipid metabolic process|biological_process#GO:0006687|glycosphingolipid metabolic process|biological_process#GO:0006689|ganglioside catabolic process|biological_process#GO:0008152|metabolic process|biological_process#GO:0009313|oligosaccharide catabolic process|biological_process#GO:0019866|organelle inner membrane|cellular_component#GO:0043202|lysosomal lumen|cellular_component#GO:0044281|small molecule metabolic process|biological_process#GO:0052794|exo-alpha-(2->3)-sialidase activity|molecular_function#GO:0052795|exo-alpha-(2->6)-sialidase activity|molecular_function#GO:0052796|exo-alpha-(2->8)-sialidase activity|molecular_function, exo-alpha-(2->8)-sialidase activity,GO:0004308: exo-alpha-sialidase activity#GO:0005515: protein binding#GO:0052794: exo-alpha-(2->3)-sialidase activity#GO:0052795: exo-alpha-(2->6)-sialidase activity#GO:0052796: exo-alpha-(2->8)-sialidase activity,"GO:0004308: exo-alpha-sialidase activity,GO:0005515: protein binding,GO:0052794: exo-alpha-(2->3)-sialidase activity,GO:0052795: exo-alpha-(2->6)-sialidase activity,GO:0052796: exo-alpha-(2->8)-sialidase activity",Unknown,9,0,85342|246615|295233|295112|295110|389736|389737|389738|389739|389740|389741|389742|389743,,Neu4|IDBG-184116|ENSMUSG00000034000|241159,NEU4|IDBG-642698|ENSBTAG00000014833|528030,2017-2-20
63656,Homo sapiens,9606,ENSG00000163590,151742,PPM1L,"protein phosphatase, Mg2+/Mn2+ dependent, 1L ",,PPM1L|IDBG-63656|ENSG00000163590|151742,160755602,161078907,1,3,q25.33,GO:0000165|MAPK cascade|biological_process#GO:0003824|catalytic activity|molecular_function#GO:0004722|protein serine/threonine phosphatase activity|molecular_function#GO:0005515|protein binding|molecular_function#GO:0005789|endoplasmic reticulum membrane|cellular_component#GO:0006470|protein dephosphorylation|biological_process#GO:0006665|sphingolipid metabolic process|biological_process#GO:0007178|transmembrane receptor protein serine/threonine kinase signaling pathway|biological_process#GO:0016021|integral component of membrane|cellular_component#GO:0030148|sphingolipid biosynthetic process|biological_process#GO:0044281|small molecule metabolic process|biological_process#GO:0046872|metal ion binding|molecular_function#GO:0070062|extracellular vesicular exosome|cellular_component, metal ion binding,GO:0003824: catalytic activity#GO:0004722: protein serine/threonine phosphatase activity#GO:0005515: protein binding#GO:0046872: metal ion binding,"GO:0003824: catalytic activity,GO:0004722: protein serine/threonine phosphatase activity,GO:0005515: protein binding,GO:0046872: metal ion binding",Plasma membrane,3,0,63658|478819|484365|485024,,Ppm1l|IDBG-151460|ENSMUSG00000027784|242083,PPM1L|IDBG-636940|ENSBTAG00000001274|541235,2017-2-20
96867,Homo sapiens,9606,ENSG00000131238,5538,PPT1,palmitoyl-protein thioesterase 1 ,CLN1|INCL|PPT,PPT1|IDBG-96867|ENSG00000131238|5538,40072705,40097703,-1,1,p34.2,GO:0002084|protein depalmitoylation|biological_process#GO:0005576|extracellular region|cellular_component#GO:0005615|extracellular space|cellular_component#GO:0005634|nucleus|cellular_component#GO:0005764|lysosome|cellular_component#GO:0005794|Golgi apparatus|cellular_component#GO:0005829|cytosol|cellular_component#GO:0006309|apoptotic DNA fragmentation|biological_process#GO:0006464|cellular protein modification process|biological_process#GO:0006898|receptor-mediated endocytosis|biological_process#GO:0006907|pinocytosis|biological_process#GO:0007040|lysosome organization|biological_process#GO:0007042|lysosomal lumen acidification|biological_process#GO:0007269|neurotransmitter secretion|biological_process#GO:0007399|nervous system development|biological_process#GO:0007420|brain development|biological_process#GO:0007601|visual perception|biological_process#GO:0007625|grooming behavior|biological_process#GO:0008021|synaptic vesicle|cellular_component#GO:0008306|associative learning|biological_process#GO:0008344|adult locomotory behavior|biological_process#GO:0008474|palmitoyl-(protein) hydrolase activity|molecular_function#GO:0015031|protein transport|biological_process#GO:0016020|membrane|cellular_component#GO:0016042|lipid catabolic process|biological_process#GO:0016290|palmitoyl-CoA hydrolase activity|molecular_function#GO:0030149|sphingolipid catabolic process|biological_process#GO:0030163|protein catabolic process|biological_process#GO:0030308|negative regulation of cell growth|biological_process#GO:0030424|axon|cellular_component#GO:0030425|dendrite|cellular_component#GO:0031579|membrane raft organization|biological_process#GO:0032429|regulation of phospholipase A2 activity|biological_process#GO:0043005|neuron projection|cellular_component#GO:0043025|neuronal cell body|cellular_component#GO:0043066|negative regulation of apoptotic process|biological_process#GO:0043524|negative regulation of neuron apoptotic process|biological_process#GO:0044257|cellular protein catabolic process|biological_process#GO:0044265|cellular macromolecule catabolic process|biological_process#GO:0045121|membrane raft|cellular_component#GO:0045202|synapse|cellular_component#GO:0048260|positive regulation of receptor-mediated endocytosis|biological_process#GO:0048549|positive regulation of pinocytosis|biological_process#GO:0048666|neuron development|biological_process#GO:0050803|regulation of synapse structure and activity|biological_process#GO:0051181|cofactor transport|biological_process#GO:0051186|cofactor metabolic process|biological_process#GO:0070062|extracellular vesicular exosome|cellular_component, palmitoyl-CoA hydrolase activity,GO:0008474: palmitoyl-(protein) hydrolase activity#GO:0016290: palmitoyl-CoA hydrolase activity,"GO:0008474: palmitoyl-(protein) hydrolase activity,GO:0016290: palmitoyl-CoA hydrolase activity",Nucleus,13,1,96871|381185|381186|381191|601214|586549|587510|584349|588818,,Ppt1|IDBG-184539|ENSMUSG00000028657|19063,BT.101768|IDBG-640822|ENSBTAG00000013367|281421,2017-2-20
4215,Homo sapiens,9606,ENSG00000184304,5587,PRKD1,protein kinase D1 ,PKC-MU|PKCM|PKD|PRKCM,PRKD1|IDBG-4215|ENSG00000184304|5587,29576479,30191898,-1,14,q12,"GO:0001525|angiogenesis|biological_process#GO:0001938|positive regulation of endothelial cell proliferation|biological_process#GO:0004672|protein kinase activity|molecular_function#GO:0004674|protein serine/threonine kinase activity|molecular_function#GO:0004697|protein kinase C activity|molecular_function#GO:0004713|protein tyrosine kinase activity|molecular_function#GO:0005515|protein binding|molecular_function#GO:0005524|ATP binding|molecular_function#GO:0005634|nucleus|cellular_component#GO:0005737|cytoplasm|cellular_component#GO:0005802|trans-Golgi network|cellular_component#GO:0005829|cytosol|cellular_component#GO:0005886|plasma membrane|cellular_component#GO:0005887|integral component of plasma membrane|cellular_component#GO:0005911|cell-cell junction|cellular_component#GO:0005938|cell cortex|cellular_component#GO:0006468|protein phosphorylation|biological_process#GO:0006665|sphingolipid metabolic process|biological_process#GO:0006915|apoptotic process|biological_process#GO:0006954|inflammatory response|biological_process#GO:0007030|Golgi organization|biological_process#GO:0007165|signal transduction|biological_process#GO:0007229|integrin-mediated signaling pathway|biological_process#GO:0008283|cell proliferation|biological_process#GO:0010595|positive regulation of endothelial cell migration|biological_process#GO:0010837|regulation of keratinocyte proliferation|biological_process#GO:0010976|positive regulation of neuron projection development|biological_process#GO:0016772|transferase activity, transferring phosphorus-containing groups|molecular_function#GO:0018105|peptidyl-serine phosphorylation|biological_process#GO:0030148|sphingolipid biosynthetic process|biological_process#GO:0032793|positive regulation of CREB transcription factor activity|biological_process#GO:0033138|positive regulation of peptidyl-serine phosphorylation|biological_process#GO:0034599|cellular response to oxidative stress|biological_process#GO:0035556|intracellular signal transduction|biological_process#GO:0035924|cellular response to vascular endothelial growth factor stimulus|biological_process#GO:0038033|positive regulation of endothelial cell chemotaxis by VEGF-activated vascular endothelial growth factor receptor signaling pathway|biological_process#GO:0042802|identical protein binding|molecular_function#GO:0043123|positive regulation of I-kappaB kinase/NF-kappaB signaling|biological_process#GO:0043536|positive regulation of blood vessel endothelial cell migration|biological_process#GO:0044281|small molecule metabolic process|biological_process#GO:0045087|innate immune response|biological_process#GO:0045669|positive regulation of osteoblast differentiation|biological_process#GO:0045766|positive regulation of angiogenesis|biological_process#GO:0045806|negative regulation of endocytosis|biological_process#GO:0045944|positive regulation of transcription from RNA polymerase II promoter|biological_process#GO:0046777|protein autophosphorylation|biological_process#GO:0046872|metal ion binding|molecular_function#GO:0048010|vascular endothelial growth factor receptor signaling pathway|biological_process#GO:0048193|Golgi vesicle transport|biological_process#GO:0051092|positive regulation of NF-kappaB transcription factor activity|biological_process#GO:0060548|negative regulation of cell death|biological_process#GO:1901727|positive regulation of histone deacetylase activity|biological_process#GO:2001028|positive regulation of endothelial cell chemotaxis|biological_process#GO:2001044|regulation of integrin-mediated signaling pathway|biological_process", transferase activity,"GO:0004672: protein kinase activity#GO:0004674: protein serine/threonine kinase activity#GO:0004697: protein kinase C activity#GO:0004713: protein tyrosine kinase activity#GO:0005515: protein binding#GO:0005524: ATP binding#GO:0016772: transferase activity, transferring phosphorus-containing groups#GO:0042802: identical protein binding#GO:0046872: metal ion binding","GO:0004672: protein kinase activity,GO:0004674: protein serine/threonine kinase activity,GO:0004697: protein kinase C activity,GO:0004713: protein tyrosine kinase activity,GO:0005515: protein binding,GO:0005524: ATP binding,GO:0016772: transferase activity, transferring phosphorus-containing groups,GO:0042802: identical protein binding,GO:0046872: metal ion binding",Nucleus,48,0,4217|364837|589107|592625|589491|811816|811818,,Prkd1|IDBG-137621|ENSMUSG00000002688|18760,PRKD1|IDBG-632158|ENSBTAG00000012789|533270,2017-2-20
77686,Homo sapiens,9606,ENSG00000197746,5660,PSAP,prosaposin ,GLBA|SAP1,PSAP|IDBG-77686|ENSG00000197746|5660,71816298,71851369,-1,10,q22.1,GO:0002576|platelet degranulation|biological_process#GO:0005515|protein binding|molecular_function#GO:0005576|extracellular region|cellular_component#GO:0005615|extracellular space|cellular_component#GO:0005739|mitochondrion|cellular_component#GO:0005764|lysosome|cellular_component#GO:0005765|lysosomal membrane|cellular_component#GO:0006629|lipid metabolic process|biological_process#GO:0006665|sphingolipid metabolic process|biological_process#GO:0006687|glycosphingolipid metabolic process|biological_process#GO:0006869|lipid transport|biological_process#GO:0007596|blood coagulation|biological_process#GO:0008047|enzyme activator activity|molecular_function#GO:0008289|lipid binding|molecular_function#GO:0016021|integral component of membrane|cellular_component#GO:0019216|regulation of lipid metabolic process|biological_process#GO:0030168|platelet activation|biological_process#GO:0043085|positive regulation of catalytic activity|biological_process#GO:0043202|lysosomal lumen|cellular_component#GO:0043408|regulation of MAPK cascade|biological_process#GO:0044281|small molecule metabolic process|biological_process#GO:0048589|developmental growth|biological_process#GO:0060736|prostate gland growth|biological_process#GO:0060742|epithelial cell differentiation involved in prostate gland development|biological_process#GO:0070062|extracellular vesicular exosome|cellular_component#GO:0071310|cellular response to organic substance|biological_process, lipid binding,GO:0005515: protein binding#GO:0008047: enzyme activator activity#GO:0008289: lipid binding,"GO:0005515: protein binding,GO:0008047: enzyme activator activity,GO:0008289: lipid binding",Extracellular,48,2,240545|240547|806603,,Psap|IDBG-154504|ENSMUSG00000004207|19156,PSAP|IDBG-629915|ENSBTAG00000021499|281433,2017-2-20
9295,Homo sapiens,9606,ENSG00000178597,768239,PSAPL1,prosaposin-like 1 (gene/pseudogene) ,,PSAPL1|IDBG-9295|ENSG00000178597|768239,7432258,7434945,-1,4,p16.1,GO:0005576|extracellular region|cellular_component#GO:0005764|lysosome|cellular_component#GO:0006629|lipid metabolic process|biological_process#GO:0006665|sphingolipid metabolic process|biological_process,,,,Extracellular,0,0,9297,,Psapl1|IDBG-215436|ENSMUSG00000043430|76943,BT.87546|IDBG-648612|ENSBTAG00000012458|529295,2017-2-20
100562,Homo sapiens,9606,ENSG00000170989,1901,S1PR1,sphingosine-1-phosphate receptor 1 ,CD363|CHEDG1|D1S3362|ECGF1|EDG-1|EDG1|S1P1,S1PR1|IDBG-100562|ENSG00000170989|1901,101236888,101241518,1,1,p21.2,GO:0001525|angiogenesis|biological_process#GO:0001664|G-protein coupled receptor binding|molecular_function#GO:0001955|blood vessel maturation|biological_process#GO:0003245|cardiac muscle tissue growth involved in heart morphogenesis|biological_process#GO:0003376|sphingosine-1-phosphate signaling pathway|biological_process#GO:0004930|G-protein coupled receptor activity|molecular_function#GO:0005768|endosome|cellular_component#GO:0005886|plasma membrane|cellular_component#GO:0006935|chemotaxis|biological_process#GO:0007155|cell adhesion|biological_process#GO:0007186|G-protein coupled receptor signaling pathway|biological_process#GO:0007193|adenylate cyclase-inhibiting G-protein coupled receptor signaling pathway|biological_process#GO:0007420|brain development|biological_process#GO:0008284|positive regulation of cell proliferation|biological_process#GO:0009897|external side of plasma membrane|cellular_component#GO:0016021|integral component of membrane|cellular_component#GO:0016477|cell migration|biological_process#GO:0019226|transmission of nerve impulse|biological_process#GO:0030032|lamellipodium assembly|biological_process#GO:0030155|regulation of cell adhesion|biological_process#GO:0030182|neuron differentiation|biological_process#GO:0030335|positive regulation of cell migration|biological_process#GO:0030500|regulation of bone mineralization|biological_process#GO:0031226|intrinsic component of plasma membrane|cellular_component#GO:0031532|actin cytoskeleton reorganization|biological_process#GO:0032320|positive regulation of Ras GTPase activity|biological_process#GO:0038036|sphingosine-1-phosphate receptor activity|molecular_function#GO:0045121|membrane raft|cellular_component#GO:0045124|regulation of bone resorption|biological_process#GO:0045446|endothelial cell differentiation|biological_process#GO:0045944|positive regulation of transcription from RNA polymerase II promoter|biological_process#GO:0046625|sphingolipid binding|molecular_function#GO:0048661|positive regulation of smooth muscle cell proliferation|biological_process#GO:0050927|positive regulation of positive chemotaxis|biological_process#GO:0051482|positive regulation of cytosolic calcium ion concentration involved in phospholipase C-activating G-protein coupled signaling pathway|biological_process#GO:0051497|negative regulation of stress fiber assembly|biological_process#GO:0061384|heart trabecula morphogenesis|biological_process#GO:0072678|T cell migration|biological_process, sphingolipid binding,GO:0001664: G-protein coupled receptor binding#GO:0004930: G-protein coupled receptor activity#GO:0038036: sphingosine-1-phosphate receptor activity#GO:0046625: sphingolipid binding,"GO:0001664: G-protein coupled receptor binding,GO:0004930: G-protein coupled receptor activity,GO:0038036: sphingosine-1-phosphate receptor activity,GO:0046625: sphingolipid binding",Cell surface,15,3,100564,,S1pr1|IDBG-189693|ENSMUSG00000045092|13609,S1PR1|IDBG-636083|ENSBTAG00000005990|281135,2017-2-20
104696,Homo sapiens,9606,ENSG00000188404,6402,SELL,selectin L ,CD62L|LAM1|LECAM1|LEU8|LNHR|LSEL|LYAM1|PLNHR|TQ1,SELL|IDBG-104696|ENSG00000188404|6402,169690667,169711698,-1,1,q24.2,GO:0002020|protease binding|molecular_function#GO:0005515|protein binding|molecular_function#GO:0005886|plasma membrane|cellular_component#GO:0005887|integral component of plasma membrane|cellular_component#GO:0007155|cell adhesion|biological_process#GO:0007596|blood coagulation|biological_process#GO:0008201|heparin binding|molecular_function#GO:0009897|external side of plasma membrane|cellular_component#GO:0009986|cell surface|cellular_component#GO:0030246|carbohydrate binding|molecular_function#GO:0033198|response to ATP|biological_process#GO:0043208|glycosphingolipid binding|molecular_function#GO:0050776|regulation of immune response|biological_process#GO:0050839|cell adhesion molecule binding|molecular_function#GO:0050900|leukocyte migration|biological_process, cell adhesion molecule binding,GO:0002020: protease binding#GO:0005515: protein binding#GO:0008201: heparin binding#GO:0030246: carbohydrate binding#GO:0043208: glycosphingolipid binding#GO:0050839: cell adhesion molecule binding,"GO:0002020: protease binding,GO:0005515: protein binding,GO:0008201: heparin binding,GO:0030246: carbohydrate binding,GO:0043208: glycosphingolipid binding,GO:0050839: cell adhesion molecule binding",Cell surface,22,8,104698,,Sell|IDBG-202318|ENSMUSG00000026581|20343,SELL|IDBG-631879|ENSBTAG00000011515|281485,2017-2-20
104675,Homo sapiens,9606,ENSG00000174175,6403,SELP,"selectin P (granule membrane protein 140kDa, antigen CD62) ",CD62|CD62P|GMP140|GRMP|LECAM3|PADGEM|PSEL,SELP|IDBG-104675|ENSG00000174175|6403,169588849,169630193,-1,1,q24.2,GO:0001530|lipopolysaccharide binding|molecular_function#GO:0001948|glycoprotein binding|molecular_function#GO:0002576|platelet degranulation|biological_process#GO:0002687|positive regulation of leukocyte migration|biological_process#GO:0005515|protein binding|molecular_function#GO:0005615|extracellular space|cellular_component#GO:0005634|nucleus|cellular_component#GO:0005737|cytoplasm|cellular_component#GO:0005886|plasma membrane|cellular_component#GO:0005887|integral component of plasma membrane|cellular_component#GO:0006954|inflammatory response|biological_process#GO:0007155|cell adhesion|biological_process#GO:0007157|heterophilic cell-cell adhesion|biological_process#GO:0007159|leukocyte cell-cell adhesion|biological_process#GO:0007596|blood coagulation|biological_process#GO:0008201|heparin binding|molecular_function#GO:0009897|external side of plasma membrane|cellular_component#GO:0010572|positive regulation of platelet activation|biological_process#GO:0014068|positive regulation of phosphatidylinositol 3-kinase signaling|biological_process#GO:0016020|membrane|cellular_component#GO:0030168|platelet activation|biological_process#GO:0030246|carbohydrate binding|molecular_function#GO:0031088|platelet dense granule membrane|cellular_component#GO:0031092|platelet alpha granule membrane|cellular_component#GO:0032496|response to lipopolysaccharide|biological_process#GO:0033623|regulation of integrin activation|biological_process#GO:0033691|sialic acid binding|molecular_function#GO:0042806|fucose binding|molecular_function#GO:0043208|glycosphingolipid binding|molecular_function#GO:0048306|calcium-dependent protein binding|molecular_function#GO:0050829|defense response to Gram-negative bacterium|biological_process#GO:0050900|leukocyte migration|biological_process#GO:0050901|leukocyte tethering or rolling|biological_process#GO:0070492|oligosaccharide binding|molecular_function, oligosaccharide binding,GO:0001530: lipopolysaccharide binding#GO:0001948: glycoprotein binding#GO:0005515: protein binding#GO:0008201: heparin binding#GO:0030246: carbohydrate binding#GO:0033691: sialic acid binding#GO:0042806: fucose binding#GO:0043208: glycosphingolipid binding#GO:0048306: calcium-dependent protein binding#GO:0070492: oligosaccharide binding,"GO:0001530: lipopolysaccharide binding,GO:0001948: glycoprotein binding,GO:0005515: protein binding,GO:0008201: heparin binding,GO:0030246: carbohydrate binding,GO:0033691: sialic acid binding,GO:0042806: fucose binding,GO:0043208: glycosphingolipid binding,GO:0048306: calcium-dependent protein binding,GO:0070492: oligosaccharide binding",Nucleus,13,1,104677|104679|104693|104695|389573|389574,,Selp|IDBG-202346|ENSMUSG00000026580|20344,SELP|IDBG-631778|ENSBTAG00000020755|281486,2017-2-20
95996,Homo sapiens,9606,ENSG00000111897,57515,SERINC1,serine incorporator 1 ,,SERINC1|IDBG-95996|ENSG00000111897|57515,122443354,122471822,-1,6,q22.31,GO:0005515|protein binding|molecular_function#GO:0005789|endoplasmic reticulum membrane|cellular_component#GO:0005886|plasma membrane|cellular_component#GO:0006658|phosphatidylserine metabolic process|biological_process#GO:0006665|sphingolipid metabolic process|biological_process#GO:0008654|phospholipid biosynthetic process|biological_process#GO:0015194|L-serine transmembrane transporter activity|molecular_function#GO:0015825|L-serine transport|biological_process#GO:0016020|membrane|cellular_component#GO:0016021|integral component of membrane|cellular_component#GO:0051347|positive regulation of transferase activity|biological_process#GO:0070062|extracellular vesicular exosome|cellular_component, L-serine transmembrane transporter activity,GO:0005515: protein binding#GO:0015194: L-serine transmembrane transporter activity,"GO:0005515: protein binding,GO:0015194: L-serine transmembrane transporter activity",Plasma membrane,10,0,95998,,Serinc1|IDBG-152416|ENSMUSG00000019877|56442,,2017-2-20
59448,Homo sapiens,9606,ENSG00000168878,6439,SFTPB,surfactant protein B ,PSP-B|SFTB3|SFTP3|SMDP1|SP-B,SFTPB|IDBG-59448|ENSG00000168878|6439,85657314,85668741,-1,2,p11.2,GO:0005615|extracellular space|cellular_component#GO:0005737|cytoplasm|cellular_component#GO:0005764|lysosome|cellular_component#GO:0006629|lipid metabolic process|biological_process#GO:0006665|sphingolipid metabolic process|biological_process#GO:0007585|respiratory gaseous exchange|biological_process#GO:0009887|organ morphogenesis|biological_process,,,,Extracellular,0,1,242847|295372|381788|481960|806426,,Sftpb|IDBG-156917|ENSMUSG00000056370|20388,SFTPB|IDBG-635097|ENSBTAG00000021230|507398,2017-2-20
74409,Homo sapiens,9606,ENSG00000198964,259230,SGMS1,sphingomyelin synthase 1 ,,SGMS1|IDBG-74409|ENSG00000198964|259230,50305586,50625163,-1,10,q11.23,GO:0000138|Golgi trans cisterna|cellular_component#GO:0000139|Golgi membrane|cellular_component#GO:0003824|catalytic activity|molecular_function#GO:0005515|protein binding|molecular_function#GO:0005634|nucleus|cellular_component#GO:0005783|endoplasmic reticulum|cellular_component#GO:0005886|plasma membrane|cellular_component#GO:0006665|sphingolipid metabolic process|biological_process#GO:0006686|sphingomyelin biosynthetic process|biological_process#GO:0006915|apoptotic process|biological_process#GO:0006954|inflammatory response|biological_process#GO:0010628|positive regulation of gene expression|biological_process#GO:0016020|membrane|cellular_component#GO:0016021|integral component of membrane|cellular_component#GO:0016049|cell growth|biological_process#GO:0016301|kinase activity|molecular_function#GO:0016310|phosphorylation|biological_process#GO:0030148|sphingolipid biosynthetic process|biological_process#GO:0030173|integral component of Golgi membrane|cellular_component#GO:0033188|sphingomyelin synthase activity|molecular_function#GO:0044281|small molecule metabolic process|biological_process#GO:0047493|ceramide cholinephosphotransferase activity|molecular_function#GO:0071222|cellular response to lipopolysaccharide|biological_process#GO:0071356|cellular response to tumor necrosis factor|biological_process#GO:2001237|negative regulation of extrinsic apoptotic signaling pathway|biological_process, ceramide cholinephosphotransferase activity,GO:0003824: catalytic activity#GO:0005515: protein binding#GO:0016301: kinase activity#GO:0033188: sphingomyelin synthase activity#GO:0047493: ceramide cholinephosphotransferase activity,"GO:0003824: catalytic activity,GO:0005515: protein binding,GO:0016301: kinase activity,GO:0033188: sphingomyelin synthase activity,GO:0047493: ceramide cholinephosphotransferase activity",Nucleus,2,0,74411|74413|375999|809282|809283|809286,,Sgms1|IDBG-158524|ENSMUSG00000040451|208449,SGMS1|IDBG-637178|ENSBTAG00000011748|533538,2017-2-20
33373,Homo sapiens,9606,ENSG00000164023,166929,SGMS2,sphingomyelin synthase 2 ,,SGMS2|IDBG-33373|ENSG00000164023|166929,107824563,107915047,1,4,q25,GO:0003824|catalytic activity|molecular_function#GO:0005794|Golgi apparatus|cellular_component#GO:0005886|plasma membrane|cellular_component#GO:0005887|integral component of plasma membrane|cellular_component#GO:0006665|sphingolipid metabolic process|biological_process#GO:0006686|sphingomyelin biosynthetic process|biological_process#GO:0016020|membrane|cellular_component#GO:0016301|kinase activity|molecular_function#GO:0016310|phosphorylation|biological_process#GO:0030148|sphingolipid biosynthetic process|biological_process#GO:0030173|integral component of Golgi membrane|cellular_component#GO:0033188|sphingomyelin synthase activity|molecular_function#GO:0044281|small molecule metabolic process|biological_process#GO:0045203|integral component of cell outer membrane|cellular_component#GO:0047493|ceramide cholinephosphotransferase activity|molecular_function, ceramide cholinephosphotransferase activity,GO:0003824: catalytic activity#GO:0016301: kinase activity#GO:0033188: sphingomyelin synthase activity#GO:0047493: ceramide cholinephosphotransferase activity,"GO:0003824: catalytic activity,GO:0016301: kinase activity,GO:0033188: sphingomyelin synthase activity,GO:0047493: ceramide cholinephosphotransferase activity",Plasma membrane,1,0,33375|241086|241088|483096|474623|476757,,Sgms2|IDBG-194434|ENSMUSG00000050931|74442,SGMS2|IDBG-640574|ENSBTAG00000016805|520954,2017-2-20
77509,Homo sapiens,9606,ENSG00000166224,8879,SGPL1,sphingosine-1-phosphate lyase 1 ,S1PL|SPL,SGPL1|IDBG-77509|ENSG00000166224|8879,70815961,70881173,1,10,q22.1,GO:0001553|luteinization|biological_process#GO:0001570|vasculogenesis|biological_process#GO:0001822|kidney development|biological_process#GO:0005515|protein binding|molecular_function#GO:0005783|endoplasmic reticulum|cellular_component#GO:0005789|endoplasmic reticulum membrane|cellular_component#GO:0006631|fatty acid metabolic process|biological_process#GO:0006665|sphingolipid metabolic process|biological_process#GO:0006672|ceramide metabolic process|biological_process#GO:0006807|nitrogen compound metabolic process|biological_process#GO:0007283|spermatogenesis|biological_process#GO:0008117|sphinganine-1-phosphate aldolase activity|molecular_function#GO:0008152|metabolic process|biological_process#GO:0008209|androgen metabolic process|biological_process#GO:0008210|estrogen metabolic process|biological_process#GO:0008585|female gonad development|biological_process#GO:0009058|biosynthetic process|biological_process#GO:0009791|post-embryonic development|biological_process#GO:0010761|fibroblast migration|biological_process#GO:0016831|carboxy-lyase activity|molecular_function#GO:0019752|carboxylic acid metabolic process|biological_process#GO:0030097|hemopoiesis|biological_process#GO:0030148|sphingolipid biosynthetic process|biological_process#GO:0030149|sphingolipid catabolic process|biological_process#GO:0030170|pyridoxal phosphate binding|molecular_function#GO:0030176|integral component of endoplasmic reticulum membrane|cellular_component#GO:0033327|Leydig cell differentiation|biological_process#GO:0040014|regulation of multicellular organism growth|biological_process#GO:0044281|small molecule metabolic process|biological_process#GO:0048008|platelet-derived growth factor receptor signaling pathway|biological_process#GO:0048705|skeletal system morphogenesis|biological_process#GO:0060021|palate development|biological_process#GO:0060325|face morphogenesis|biological_process#GO:0097194|execution phase of apoptosis|biological_process, pyridoxal phosphate binding,GO:0005515: protein binding#GO:0008117: sphinganine-1-phosphate aldolase activity#GO:0016831: carboxy-lyase activity#GO:0030170: pyridoxal phosphate binding,"GO:0005515: protein binding,GO:0008117: sphinganine-1-phosphate aldolase activity,GO:0016831: carboxy-lyase activity,GO:0030170: pyridoxal phosphate binding",Cytoplasm,13,1,77511|77513|295599,,Sgpl1|IDBG-155094|ENSMUSG00000020097|20397,SGPL1|IDBG-629798|ENSBTAG00000009984|522515,2017-2-20
8767,Homo sapiens,9606,ENSG00000126821,81537,SGPP1,sphingosine-1-phosphate phosphatase 1 ,,SGPP1|IDBG-8767|ENSG00000126821|81537,63684214,63728039,-1,14,q23.2,GO:0003824|catalytic activity|molecular_function#GO:0005783|endoplasmic reticulum|cellular_component#GO:0005789|endoplasmic reticulum membrane|cellular_component#GO:0006665|sphingolipid metabolic process|biological_process#GO:0006668|sphinganine-1-phosphate metabolic process|biological_process#GO:0006670|sphingosine metabolic process|biological_process#GO:0016020|membrane|cellular_component#GO:0016021|integral component of membrane|cellular_component#GO:0016311|dephosphorylation|biological_process#GO:0030148|sphingolipid biosynthetic process|biological_process#GO:0042392|sphingosine-1-phosphate phosphatase activity|molecular_function#GO:0044281|small molecule metabolic process|biological_process#GO:0097191|extrinsic apoptotic signaling pathway|biological_process#GO:0097193|intrinsic apoptotic signaling pathway|biological_process, sphingosine-1-phosphate phosphatase activity,GO:0003824: catalytic activity#GO:0042392: sphingosine-1-phosphate phosphatase activity,"GO:0003824: catalytic activity,GO:0042392: sphingosine-1-phosphate phosphatase activity",Plasma membrane,2,0,8769,,Sgpp1|IDBG-149469|ENSMUSG00000021054|81535,SGPP1|IDBG-646765|ENSBTAG00000004430|516881,2017-2-20
82202,Homo sapiens,9606,ENSG00000163082,130367,SGPP2,sphingosine-1-phosphate phosphatase 2 ,,SGPP2|IDBG-82202|ENSG00000163082|130367,222424517,222560948,1,2,q36.1,GO:0003824|catalytic activity|molecular_function#GO:0005783|endoplasmic reticulum|cellular_component#GO:0005789|endoplasmic reticulum membrane|cellular_component#GO:0006665|sphingolipid metabolic process|biological_process#GO:0006670|sphingosine metabolic process|biological_process#GO:0016020|membrane|cellular_component#GO:0016021|integral component of membrane|cellular_component#GO:0016311|dephosphorylation|biological_process#GO:0030148|sphingolipid biosynthetic process|biological_process#GO:0042392|sphingosine-1-phosphate phosphatase activity|molecular_function#GO:0044281|small molecule metabolic process|biological_process, sphingosine-1-phosphate phosphatase activity,GO:0003824: catalytic activity#GO:0042392: sphingosine-1-phosphate phosphatase activity,"GO:0003824: catalytic activity,GO:0042392: sphingosine-1-phosphate phosphatase activity",Plasma membrane,0,0,82204,,Sgpp2|IDBG-172325|ENSMUSG00000032908|433323,SGPP2|IDBG-644162|ENSBTAG00000046649|100337041,2017-2-20
28681,Homo sapiens,9606,ENSG00000166311,6609,SMPD1,"sphingomyelin phosphodiesterase 1, acid lysosomal ",ASM|ASMASE|NPD,SMPD1|IDBG-28681|ENSG00000166311|6609,6390431,6394998,1,11,p15.4,"GO:0004767|sphingomyelin phosphodiesterase activity|molecular_function#GO:0005515|protein binding|molecular_function#GO:0005615|extracellular space|cellular_component#GO:0006665|sphingolipid metabolic process|biological_process#GO:0006684|sphingomyelin metabolic process|biological_process#GO:0006685|sphingomyelin catabolic process|biological_process#GO:0006687|glycosphingolipid metabolic process|biological_process#GO:0007165|signal transduction|biological_process#GO:0007399|nervous system development|biological_process#GO:0008152|metabolic process|biological_process#GO:0008219|cell death|biological_process#GO:0016787|hydrolase activity|molecular_function#GO:0016798|hydrolase activity, acting on glycosyl bonds|molecular_function#GO:0023021|termination of signal transduction|biological_process#GO:0035307|positive regulation of protein dephosphorylation|biological_process#GO:0042220|response to cocaine|biological_process#GO:0042493|response to drug|biological_process#GO:0042599|lamellar body|cellular_component#GO:0043065|positive regulation of apoptotic process|biological_process#GO:0043202|lysosomal lumen|cellular_component#GO:0043407|negative regulation of MAP kinase activity|biological_process#GO:0044281|small molecule metabolic process|biological_process#GO:0046513|ceramide biosynthetic process|biological_process#GO:0070062|extracellular vesicular exosome|cellular_component", hydrolase activity,"GO:0004767: sphingomyelin phosphodiesterase activity#GO:0005515: protein binding#GO:0016787: hydrolase activity#GO:0016798: hydrolase activity, acting on glycosyl bonds","GO:0004767: sphingomyelin phosphodiesterase activity,GO:0005515: protein binding,GO:0016787: hydrolase activity,GO:0016798: hydrolase activity, acting on glycosyl bonds",Extracellular,16,0,28683|584369|585501|598676|602423|588450|603093,,Smpd1|IDBG-204717|ENSMUSG00000037049|20597,SMPD1|IDBG-634206|ENSBTAG00000015628|505097,2017-2-20
95120,Homo sapiens,9606,ENSG00000135587,6610,SMPD2,"sphingomyelin phosphodiesterase 2, neutral membrane (neutral sphingomyelinase) ",ISC1|NSMASE|NSMASE1,SMPD2|IDBG-95120|ENSG00000135587|6610,109440763,109443919,1,6,q21,GO:0004767|sphingomyelin phosphodiesterase activity|molecular_function#GO:0005886|plasma membrane|cellular_component#GO:0005887|integral component of plasma membrane|cellular_component#GO:0005901|caveola|cellular_component#GO:0006665|sphingolipid metabolic process|biological_process#GO:0006684|sphingomyelin metabolic process|biological_process#GO:0006687|glycosphingolipid metabolic process|biological_process#GO:0009612|response to mechanical stimulus|biological_process#GO:0016020|membrane|cellular_component#GO:0035556|intracellular signal transduction|biological_process#GO:0044281|small molecule metabolic process|biological_process#GO:0046513|ceramide biosynthetic process|biological_process#GO:0046872|metal ion binding|molecular_function#GO:0048011|neurotrophin TRK receptor signaling pathway|biological_process#GO:0097190|apoptotic signaling pathway|biological_process, metal ion binding,GO:0004767: sphingomyelin phosphodiesterase activity#GO:0046872: metal ion binding,"GO:0004767: sphingomyelin phosphodiesterase activity,GO:0046872: metal ion binding",Cell surface,2,0,95122|385920,,Smpd2|IDBG-146756|ENSMUSG00000019822|20598,SMPD2|IDBG-631706|ENSBTAG00000008145|509018,2017-2-20
38447,Homo sapiens,9606,ENSG00000103056,"10,272,453,855,512",SMPD3,"sphingomyelin phosphodiesterase 3, neutral membrane (neutral sphingomyelinase II) ",,"SMPD3|IDBG-38447|ENSG00000103056|102724538,55512",68358325,68448688,-1,16,q22.1,GO:0000137|Golgi cis cisterna|cellular_component#GO:0000139|Golgi membrane|cellular_component#GO:0002244|hematopoietic progenitor cell differentiation|biological_process#GO:0004767|sphingomyelin phosphodiesterase activity|molecular_function#GO:0005794|Golgi apparatus|cellular_component#GO:0005886|plasma membrane|cellular_component#GO:0006665|sphingolipid metabolic process|biological_process#GO:0006684|sphingomyelin metabolic process|biological_process#GO:0006685|sphingomyelin catabolic process|biological_process#GO:0006687|glycosphingolipid metabolic process|biological_process#GO:0007049|cell cycle|biological_process#GO:0007275|multicellular organismal development|biological_process#GO:0030072|peptide hormone secretion|biological_process#GO:0044281|small molecule metabolic process|biological_process#GO:0046872|metal ion binding|molecular_function, metal ion binding,GO:0004767: sphingomyelin phosphodiesterase activity#GO:0046872: metal ion binding,"GO:0004767: sphingomyelin phosphodiesterase activity,GO:0046872: metal ion binding",Plasma membrane,4,0,38449|752262|752807|751275|749194,,Smpd3|IDBG-189852|ENSMUSG00000031906|58994,SMPD3|IDBG-634182|ENSBTAG00000009639|514201,2017-2-20
69645,Homo sapiens,9606,ENSG00000136699,55627,SMPD4,"sphingomyelin phosphodiesterase 4, neutral membrane (neutral sphingomyelinase-3) ",,SMPD4|IDBG-69645|ENSG00000136699|55627,130151392,130182750,-1,2,q21.1,GO:0000139|Golgi membrane|cellular_component#GO:0004767|sphingomyelin phosphodiesterase activity|molecular_function#GO:0005783|endoplasmic reticulum|cellular_component#GO:0005789|endoplasmic reticulum membrane|cellular_component#GO:0005794|Golgi apparatus|cellular_component#GO:0005802|trans-Golgi network|cellular_component#GO:0006665|sphingolipid metabolic process|biological_process#GO:0006685|sphingomyelin catabolic process|biological_process#GO:0006687|glycosphingolipid metabolic process|biological_process#GO:0008152|metabolic process|biological_process#GO:0016021|integral component of membrane|cellular_component#GO:0044281|small molecule metabolic process|biological_process#GO:0046475|glycerophospholipid catabolic process|biological_process#GO:0046513|ceramide biosynthetic process|biological_process#GO:0046872|metal ion binding|molecular_function#GO:0050290|sphingomyelin phosphodiesterase D activity|molecular_function#GO:0071356|cellular response to tumor necrosis factor|biological_process, sphingomyelin phosphodiesterase D activity,GO:0004767: sphingomyelin phosphodiesterase activity#GO:0046872: metal ion binding#GO:0050290: sphingomyelin phosphodiesterase D activity,"GO:0004767: sphingomyelin phosphodiesterase activity,GO:0046872: metal ion binding,GO:0050290: sphingomyelin phosphodiesterase D activity",Plasma membrane,8,0,69647|294287|385871|385876|385877|385885|385887|385889|385890|385891|385892|385893|385894|385895,,Smpd4|IDBG-139720|ENSMUSG00000005899|77626,SMPD4|IDBG-637805|ENSBTAG00000002130|507207,2017-2-20
69650,Homo sapiens,9606,ENSG00000176170,8877,SPHK1,sphingosine kinase 1 ,SPHK,SPHK1|IDBG-69650|ENSG00000176170|8877,76376584,76387860,1,17,q25.1,GO:0000287|magnesium ion binding|molecular_function#GO:0001568|blood vessel development|biological_process#GO:0001934|positive regulation of protein phosphorylation|biological_process#GO:0001956|positive regulation of neurotransmitter secretion|biological_process#GO:0003677|DNA binding|molecular_function#GO:0003951|NAD+ kinase activity|molecular_function#GO:0004143|diacylglycerol kinase activity|molecular_function#GO:0005515|protein binding|molecular_function#GO:0005516|calmodulin binding|molecular_function#GO:0005524|ATP binding|molecular_function#GO:0005634|nucleus|cellular_component#GO:0005737|cytoplasm|cellular_component#GO:0005829|cytosol|cellular_component#GO:0005886|plasma membrane|cellular_component#GO:0006457|protein folding|biological_process#GO:0006665|sphingolipid metabolic process|biological_process#GO:0006670|sphingosine metabolic process|biological_process#GO:0006954|inflammatory response|biological_process#GO:0007165|signal transduction|biological_process#GO:0007205|protein kinase C-activating G-protein coupled receptor signaling pathway|biological_process#GO:0007420|brain development|biological_process#GO:0007565|female pregnancy|biological_process#GO:0008021|synaptic vesicle|cellular_component#GO:0008284|positive regulation of cell proliferation|biological_process#GO:0008481|sphinganine kinase activity|molecular_function#GO:0009267|cellular response to starvation|biological_process#GO:0010803|regulation of tumor necrosis factor-mediated signaling pathway|biological_process#GO:0010976|positive regulation of neuron projection development|biological_process#GO:0014070|response to organic cyclic compound|biological_process#GO:0014075|response to amine|biological_process#GO:0016310|phosphorylation|biological_process#GO:0017050|D-erythro-sphingosine kinase activity|molecular_function#GO:0019371|cyclooxygenase pathway|biological_process#GO:0019722|calcium-mediated signaling|biological_process#GO:0030148|sphingolipid biosynthetic process|biological_process#GO:0030307|positive regulation of cell growth|biological_process#GO:0030335|positive regulation of cell migration|biological_process#GO:0030424|axon|cellular_component#GO:0031398|positive regulation of protein ubiquitination|biological_process#GO:0032026|response to magnesium ion|biological_process#GO:0032570|response to progesterone|biological_process#GO:0032651|regulation of interleukin-1 beta production|biological_process#GO:0033198|response to ATP|biological_process#GO:0035556|intracellular signal transduction|biological_process#GO:0042346|positive regulation of NF-kappaB import into nucleus|biological_process#GO:0043005|neuron projection|cellular_component#GO:0043066|negative regulation of apoptotic process|biological_process#GO:0044267|cellular protein metabolic process|biological_process#GO:0044281|small molecule metabolic process|biological_process#GO:0045087|innate immune response|biological_process#GO:0045766|positive regulation of angiogenesis|biological_process#GO:0045931|positive regulation of mitotic cell cycle|biological_process#GO:0045987|positive regulation of smooth muscle contraction|biological_process#GO:0046521|sphingoid catabolic process|biological_process#GO:0046834|lipid phosphorylation|biological_process#GO:0048146|positive regulation of fibroblast proliferation|biological_process#GO:0051084|'de novo' posttranslational protein folding|biological_process#GO:0051092|positive regulation of NF-kappaB transcription factor activity|biological_process#GO:0051721|protein phosphatase 2A binding|molecular_function#GO:0070301|cellular response to hydrogen peroxide|biological_process#GO:0070555|response to interleukin-1|biological_process#GO:0071363|cellular response to growth factor stimulus|biological_process, protein phosphatase 2A binding,GO:0000287: magnesium ion binding#GO:0003677: DNA binding#GO:0003951: NAD+ kinase activity#GO:0004143: diacylglycerol kinase activity#GO:0005515: protein binding#GO:0005516: calmodulin binding#GO:0005524: ATP binding#GO:0008481: sphinganine kinase activity#GO:0017050: D-erythro-sphingosine kinase activity#GO:0051721: protein phosphatase 2A binding,"GO:0000287: magnesium ion binding,GO:0003677: DNA binding,GO:0003951: NAD+ kinase activity,GO:0004143: diacylglycerol kinase activity,GO:0005515: protein binding,GO:0005516: calmodulin binding,GO:0005524: ATP binding,GO:0008481: sphinganine kinase activity,GO:0017050: D-erythro-sphingosine kinase activity,GO:0051721: protein phosphatase 2A binding",Nucleus,14,3,69652|245545|600052|761909|763471|760096|762872|759282,,Sphk1|IDBG-214470|ENSMUSG00000061878|20698,SPHK1|IDBG-643068|ENSBTAG00000008507|618605,2017-2-20
60754,Homo sapiens,9606,ENSG00000063176,56848,SPHK2,sphingosine kinase 2 ,,SPHK2|IDBG-60754|ENSG00000063176|56848,48619291,48630717,1,19,q13.33,GO:0001568|blood vessel development|biological_process#GO:0003951|NAD+ kinase activity|molecular_function#GO:0004143|diacylglycerol kinase activity|molecular_function#GO:0005515|protein binding|molecular_function#GO:0005524|ATP binding|molecular_function#GO:0005765|lysosomal membrane|cellular_component#GO:0005829|cytosol|cellular_component#GO:0006665|sphingolipid metabolic process|biological_process#GO:0006669|sphinganine-1-phosphate biosynthetic process|biological_process#GO:0006670|sphingosine metabolic process|biological_process#GO:0007205|protein kinase C-activating G-protein coupled receptor signaling pathway|biological_process#GO:0007420|brain development|biological_process#GO:0008283|cell proliferation|biological_process#GO:0008284|positive regulation of cell proliferation|biological_process#GO:0008481|sphinganine kinase activity|molecular_function#GO:0016020|membrane|cellular_component#GO:0016310|phosphorylation|biological_process#GO:0017016|Ras GTPase binding|molecular_function#GO:0017050|D-erythro-sphingosine kinase activity|molecular_function#GO:0030148|sphingolipid biosynthetic process|biological_process#GO:0043066|negative regulation of apoptotic process|biological_process#GO:0044281|small molecule metabolic process|biological_process#GO:0046834|lipid phosphorylation|biological_process, D-erythro-sphingosine kinase activity,GO:0003951: NAD+ kinase activity#GO:0004143: diacylglycerol kinase activity#GO:0005515: protein binding#GO:0005524: ATP binding#GO:0008481: sphinganine kinase activity#GO:0017016: Ras GTPase binding#GO:0017050: D-erythro-sphingosine kinase activity,"GO:0003951: NAD+ kinase activity,GO:0004143: diacylglycerol kinase activity,GO:0005515: protein binding,GO:0005524: ATP binding,GO:0008481: sphinganine kinase activity,GO:0017016: Ras GTPase binding,GO:0017050: D-erythro-sphingosine kinase activity",Plasma membrane,2,1,60758|60760|382808|765178|765318|765898|761064|763447|765877|763845|764215,,Sphk2|IDBG-184179|ENSMUSG00000057342|56632,SPHK2|IDBG-640229|ENSBTAG00000009872|533103,2017-2-20
18815,Homo sapiens,9606,ENSG00000183018,124976,SPNS2,spinster homolog 2 (Drosophila) ,,SPNS2|IDBG-18815|ENSG00000183018|124976,4498838,4539035,1,17,p13.2,GO:0001782|B cell homeostasis|biological_process#GO:0002260|lymphocyte homeostasis|biological_process#GO:0002920|regulation of humoral immune response|biological_process#GO:0003376|sphingosine-1-phosphate signaling pathway|biological_process#GO:0006665|sphingolipid metabolic process|biological_process#GO:0006869|lipid transport|biological_process#GO:0016021|integral component of membrane|cellular_component#GO:0022857|transmembrane transporter activity|molecular_function#GO:0043029|T cell homeostasis|biological_process#GO:0046624|sphingolipid transporter activity|molecular_function#GO:0048073|regulation of eye pigmentation|biological_process#GO:0048535|lymph node development|biological_process#GO:0055085|transmembrane transport|biological_process#GO:0060348|bone development|biological_process#GO:0072676|lymphocyte migration|biological_process, sphingolipid transporter activity,GO:0022857: transmembrane transporter activity#GO:0046624: sphingolipid transporter activity,"GO:0022857: transmembrane transporter activity,GO:0046624: sphingolipid transporter activity",Plasma membrane,0,0,18817|758920,,Spns2|IDBG-196905|ENSMUSG00000040447|216892,SPNS2|IDBG-633534|ENSBTAG00000007429|,2017-2-20
75806,Homo sapiens,9606,ENSG00000090054,10558,SPTLC1,"serine palmitoyltransferase, long chain base subunit 1 ",HSAN1|HSN1|LBC1|LCB1|SPT1|SPTI,SPTLC1|IDBG-75806|ENSG00000090054|10558,92031999,92115384,-1,9,q22.31,GO:0004758|serine C-palmitoyltransferase activity|molecular_function#GO:0005515|protein binding|molecular_function#GO:0005789|endoplasmic reticulum membrane|cellular_component#GO:0006665|sphingolipid metabolic process|biological_process#GO:0006686|sphingomyelin biosynthetic process|biological_process#GO:0009058|biosynthetic process|biological_process#GO:0016021|integral component of membrane|cellular_component#GO:0017059|serine C-palmitoyltransferase complex|cellular_component#GO:0030148|sphingolipid biosynthetic process|biological_process#GO:0030170|pyridoxal phosphate binding|molecular_function#GO:0035339|SPOTS complex|cellular_component#GO:0044281|small molecule metabolic process|biological_process#GO:0046511|sphinganine biosynthetic process|biological_process#GO:0046512|sphingosine biosynthetic process|biological_process#GO:0046513|ceramide biosynthetic process|biological_process, pyridoxal phosphate binding,GO:0004758: serine C-palmitoyltransferase activity#GO:0005515: protein binding#GO:0030170: pyridoxal phosphate binding,"GO:0004758: serine C-palmitoyltransferase activity,GO:0005515: protein binding,GO:0030170: pyridoxal phosphate binding",Plasma membrane,20,2,75808|75810,,Sptlc1|IDBG-153035|ENSMUSG00000021468|268656,SPTLC1|IDBG-636999|ENSBTAG00000002220|614165,2017-2-20
14020,Homo sapiens,9606,ENSG00000100596,9517,SPTLC2,"serine palmitoyltransferase, long chain base subunit 2 ",hLCB2a|HSN1C|LCB2|LCB2A|NSAN1C|SPT2,SPTLC2|IDBG-14020|ENSG00000100596|9517,77505997,77616773,-1,14,q24.3,GO:0004758|serine C-palmitoyltransferase activity|molecular_function#GO:0005739|mitochondrion|cellular_component#GO:0005789|endoplasmic reticulum membrane|cellular_component#GO:0006665|sphingolipid metabolic process|biological_process#GO:0006686|sphingomyelin biosynthetic process|biological_process#GO:0009058|biosynthetic process|biological_process#GO:0016021|integral component of membrane|cellular_component#GO:0017059|serine C-palmitoyltransferase complex|cellular_component#GO:0030148|sphingolipid biosynthetic process|biological_process#GO:0030170|pyridoxal phosphate binding|molecular_function#GO:0044281|small molecule metabolic process|biological_process#GO:0046511|sphinganine biosynthetic process|biological_process#GO:0046512|sphingosine biosynthetic process|biological_process#GO:0046513|ceramide biosynthetic process|biological_process, pyridoxal phosphate binding,GO:0004758: serine C-palmitoyltransferase activity#GO:0030170: pyridoxal phosphate binding,"GO:0004758: serine C-palmitoyltransferase activity,GO:0030170: pyridoxal phosphate binding",Plasma membrane,8,0,14022|584722|584535,,Sptlc2|IDBG-160279|ENSMUSG00000021036|20773,SPTLC2|IDBG-646900|ENSBTAG00000020480|537972,2017-2-20
54517,Homo sapiens,9606,ENSG00000172296,55304,SPTLC3,"serine palmitoyltransferase, long chain base subunit 3 ",,SPTLC3|IDBG-54517|ENSG00000172296|55304,13008979,13169103,1,20,p12.1,GO:0004758|serine C-palmitoyltransferase activity|molecular_function#GO:0005789|endoplasmic reticulum membrane|cellular_component#GO:0006520|cellular amino acid metabolic process|biological_process#GO:0006665|sphingolipid metabolic process|biological_process#GO:0008152|metabolic process|biological_process#GO:0008483|transaminase activity|molecular_function#GO:0009058|biosynthetic process|biological_process#GO:0016021|integral component of membrane|cellular_component#GO:0016829|lyase activity|molecular_function#GO:0017059|serine C-palmitoyltransferase complex|cellular_component#GO:0030148|sphingolipid biosynthetic process|biological_process#GO:0030170|pyridoxal phosphate binding|molecular_function#GO:0044281|small molecule metabolic process|biological_process#GO:0046520|sphingoid biosynthetic process|biological_process, pyridoxal phosphate binding,GO:0004758: serine C-palmitoyltransferase activity#GO:0008483: transaminase activity#GO:0016829: lyase activity#GO:0030170: pyridoxal phosphate binding,"GO:0004758: serine C-palmitoyltransferase activity,GO:0008483: transaminase activity,GO:0016829: lyase activity,GO:0030170: pyridoxal phosphate binding",Plasma membrane,5,0,231710|366683|366697|366702,,Sptlc3|IDBG-207998|ENSMUSG00000039092|228677,SPTLC3|IDBG-636513|ENSBTAG00000014252|100336940,2017-2-20
4525,Homo sapiens,9606,ENSG00000165389,171546,SPTSSA,"serine palmitoyltransferase, small subunit A ",,SPTSSA|IDBG-4525|ENSG00000165389|171546,34432789,34462356,-1,14,q13.1,GO:0004758|serine C-palmitoyltransferase activity|molecular_function#GO:0005515|protein binding|molecular_function#GO:0016021|integral component of membrane|cellular_component#GO:0017059|serine C-palmitoyltransferase complex|cellular_component#GO:0030148|sphingolipid biosynthetic process|biological_process, protein binding,GO:0004758: serine C-palmitoyltransferase activity#GO:0005515: protein binding,"GO:0004758: serine C-palmitoyltransferase activity,GO:0005515: protein binding",Plasma membrane,9,0,4527,,Sptssa|IDBG-139521|ENSMUSG00000044408|104725,SPTSSA|IDBG-632417|ENSBTAG00000013981|615641,2017-2-20
63716,Homo sapiens,9606,ENSG00000196542,165679,SPTSSB,"serine palmitoyltransferase, small subunit B ",,SPTSSB|IDBG-63716|ENSG00000196542|165679,161344792,161372880,-1,3,q26.1,GO:0004758|serine C-palmitoyltransferase activity|molecular_function#GO:0005515|protein binding|molecular_function#GO:0016021|integral component of membrane|cellular_component#GO:0017059|serine C-palmitoyltransferase complex|cellular_component#GO:0030148|sphingolipid biosynthetic process|biological_process, protein binding,GO:0004758: serine C-palmitoyltransferase activity#GO:0005515: protein binding,"GO:0004758: serine C-palmitoyltransferase activity,GO:0005515: protein binding",Plasma membrane,4,0,63718|478806|811851|811852,,Sptssb|IDBG-151769|ENSMUSG00000043461|66183,SPTSSB|IDBG-647294|ENSBTAG00000047250|780785,2017-2-20
59513,Homo sapiens,9606,ENSG00000115525,8869,ST3GAL5,"ST3 beta-galactoside alpha-2,3-sialyltransferase 5 ",SATI|SIAT9|SIATGM3S|ST3GalV,ST3GAL5|IDBG-59513|ENSG00000115525|8869,85839144,85889014,-1,2,p11.2,"GO:0000139|Golgi membrane|cellular_component#GO:0001574|ganglioside biosynthetic process|biological_process#GO:0004513|neolactotetraosylceramide alpha-2,3-sialyltransferase activity|molecular_function#GO:0005887|integral component of plasma membrane|cellular_component#GO:0005975|carbohydrate metabolic process|biological_process#GO:0006486|protein glycosylation|biological_process#GO:0006688|glycosphingolipid biosynthetic process|biological_process#GO:0008373|sialyltransferase activity|molecular_function#GO:0016021|integral component of membrane|cellular_component#GO:0030173|integral component of Golgi membrane|cellular_component#GO:0047291|lactosylceramide alpha-2,3-sialyltransferase activity|molecular_function#GO:0097503|sialylation|biological_process", neolactotetraosylceramide alpha-2,"GO:0004513: neolactotetraosylceramide alpha-2,3-sialyltransferase activity#GO:0008373: sialyltransferase activity#GO:0047291: lactosylceramide alpha-2,3-sialyltransferase activity","GO:0004513: neolactotetraosylceramide alpha-2,3-sialyltransferase activity,GO:0008373: sialyltransferase activity,GO:0047291: lactosylceramide alpha-2,3-sialyltransferase activity",Plasma membrane,0,0,59515|59517|242874|242878|381817|381822,,St3gal5|IDBG-156786|ENSMUSG00000056091|20454,BT.52500|IDBG-635041|ENSBTAG00000011601|404164,2017-2-20
99788,Homo sapiens,9606,ENSG00000184005,256435,ST6GALNAC3,"ST6 (alpha-N-acetyl-neuraminyl-2,3-beta-galactosyl-1,3)-N-acetylgalactosaminide alpha-2,6-sialyltransferase 3 ",,ST6GALNAC3|IDBG-99788|ENSG00000184005|256435,76074719,76634601,1,1,p31.1,GO:0000139|Golgi membrane|cellular_component#GO:0006486|protein glycosylation|biological_process#GO:0006677|glycosylceramide metabolic process|biological_process#GO:0006687|glycosphingolipid metabolic process|biological_process#GO:0008373|sialyltransferase activity|molecular_function#GO:0009100|glycoprotein metabolic process|biological_process#GO:0016021|integral component of membrane|cellular_component#GO:0097503|sialylation|biological_process, sialyltransferase activity,GO:0008373: sialyltransferase activity,GO:0008373: sialyltransferase activity,Plasma membrane,0,0,99790|812390,,St6galnac3|IDBG-200488|ENSMUSG00000052544|20447,,2017-2-20
99791,Homo sapiens,9606,ENSG00000117069,81849,ST6GALNAC5,"ST6 (alpha-N-acetyl-neuraminyl-2,3-beta-galactosyl-1,3)-N-acetylgalactosaminide alpha-2,6-sialyltransferase 5 ",,ST6GALNAC5|IDBG-99791|ENSG00000117069|81849,76867441,77065711,1,1,p31.1,"GO:0001665|alpha-N-acetylgalactosaminide alpha-2,6-sialyltransferase activity|molecular_function#GO:0005794|Golgi apparatus|cellular_component#GO:0006486|protein glycosylation|biological_process#GO:0006688|glycosphingolipid biosynthetic process|biological_process#GO:0008373|sialyltransferase activity|molecular_function#GO:0009312|oligosaccharide biosynthetic process|biological_process#GO:0016021|integral component of membrane|cellular_component#GO:0030173|integral component of Golgi membrane|cellular_component#GO:0097503|sialylation|biological_process", alpha-N-acetylgalactosaminide alpha-2,"GO:0001665: alpha-N-acetylgalactosaminide alpha-2,6-sialyltransferase activity#GO:0008373: sialyltransferase activity","GO:0001665: alpha-N-acetylgalactosaminide alpha-2,6-sialyltransferase activity,GO:0008373: sialyltransferase activity",Plasma membrane,0,0,596752|477130,,St6galnac5|IDBG-200466|ENSMUSG00000039037|26938,ST6GALNAC5|IDBG-637733|ENSBTAG00000007309|540995,2017-2-20
86814,Homo sapiens,9606,ENSG00000160408,30815,ST6GALNAC6,"ST6 (alpha-N-acetyl-neuraminyl-2,3-beta-galactosyl-1,3)-N-acetylgalactosaminide alpha-2,6-sialyltransferase 6 ",,ST6GALNAC6|IDBG-86814|ENSG00000160408|30815,127885321,127905408,-1,9,q34.11,"GO:0000139|Golgi membrane|cellular_component#GO:0001574|ganglioside biosynthetic process|biological_process#GO:0001665|alpha-N-acetylgalactosaminide alpha-2,6-sialyltransferase activity|molecular_function#GO:0005737|cytoplasm|cellular_component#GO:0005794|Golgi apparatus|cellular_component#GO:0005886|plasma membrane|cellular_component#GO:0006486|protein glycosylation|biological_process#GO:0006677|glycosylceramide metabolic process|biological_process#GO:0006687|glycosphingolipid metabolic process|biological_process#GO:0008373|sialyltransferase activity|molecular_function#GO:0009100|glycoprotein metabolic process|biological_process#GO:0009312|oligosaccharide biosynthetic process|biological_process#GO:0009988|cell-cell recognition|biological_process#GO:0016021|integral component of membrane|cellular_component#GO:0097503|sialylation|biological_process", alpha-N-acetylgalactosaminide alpha-2,"GO:0001665: alpha-N-acetylgalactosaminide alpha-2,6-sialyltransferase activity#GO:0008373: sialyltransferase activity","GO:0001665: alpha-N-acetylgalactosaminide alpha-2,6-sialyltransferase activity,GO:0008373: sialyltransferase activity",Plasma membrane,2,0,86816|86818|86820|86822|86824|381176|583386|809573,,St6galnac6|IDBG-160625|ENSMUSG00000026811|50935,"ST6GALNAC6|IDBG-639065|ENSBTAG00000044129|100850456,407222",2017-2-20
23371,Homo sapiens,9606,ENSG00000111728,6489,ST8SIA1,"ST8 alpha-N-acetyl-neuraminide alpha-2,8-sialyltransferase 1 ",GD3S|SIAT8|SIAT8-A|SIAT8A|ST8SiaI,ST8SIA1|IDBG-23371|ENSG00000111728|6489,22063773,22437041,-1,12,p12.1,"GO:0003828|alpha-N-acetylneuraminate alpha-2,8-sialyltransferase activity|molecular_function#GO:0005794|Golgi apparatus|cellular_component#GO:0005975|carbohydrate metabolic process|biological_process#GO:0006486|protein glycosylation|biological_process#GO:0006688|glycosphingolipid biosynthetic process|biological_process#GO:0008284|positive regulation of cell proliferation|biological_process#GO:0008373|sialyltransferase activity|molecular_function#GO:0016021|integral component of membrane|cellular_component#GO:0030173|integral component of Golgi membrane|cellular_component#GO:0034605|cellular response to heat|biological_process#GO:0097503|sialylation|biological_process", alpha-N-acetylneuraminate alpha-2,"GO:0003828: alpha-N-acetylneuraminate alpha-2,8-sialyltransferase activity#GO:0008373: sialyltransferase activity","GO:0003828: alpha-N-acetylneuraminate alpha-2,8-sialyltransferase activity,GO:0008373: sialyltransferase activity",Plasma membrane,0,1,23373|23375|238338|295241|598328|602527|604002,,St8sia1|IDBG-197280|ENSMUSG00000030283|20449,ST8SIA1|IDBG-638881|ENSBTAG00000000593|282352,2017-2-20
3708,Homo sapiens,9606,ENSG00000177511,51046,ST8SIA3,"ST8 alpha-N-acetyl-neuraminide alpha-2,8-sialyltransferase 3 ",,ST8SIA3|IDBG-3708|ENSG00000177511|51046,57350813,57371731,1,18,q21.31,"GO:0000139|Golgi membrane|cellular_component#GO:0001574|ganglioside biosynthetic process|biological_process#GO:0003828|alpha-N-acetylneuraminate alpha-2,8-sialyltransferase activity|molecular_function#GO:0006486|protein glycosylation|biological_process#GO:0006491|N-glycan processing|biological_process#GO:0006688|glycosphingolipid biosynthetic process|biological_process#GO:0008373|sialyltransferase activity|molecular_function#GO:0009100|glycoprotein metabolic process|biological_process#GO:0009311|oligosaccharide metabolic process|biological_process#GO:0018279|protein N-linked glycosylation via asparagine|biological_process#GO:0030173|integral component of Golgi membrane|cellular_component#GO:0033691|sialic acid binding|molecular_function#GO:0043687|post-translational protein modification|biological_process#GO:0044267|cellular protein metabolic process|biological_process#GO:0097503|sialylation|biological_process", alpha-N-acetylneuraminate alpha-2,"GO:0003828: alpha-N-acetylneuraminate alpha-2,8-sialyltransferase activity#GO:0008373: sialyltransferase activity#GO:0033691: sialic acid binding","GO:0003828: alpha-N-acetylneuraminate alpha-2,8-sialyltransferase activity,GO:0008373: sialyltransferase activity,GO:0033691: sialic acid binding",Cytoplasm,0,0,3710|726779,,St8sia3|IDBG-153715|ENSMUSG00000056812|20451,BT.30826|IDBG-644807|ENSBTAG00000007347|414349,2017-2-20
2995,Homo sapiens,9606,ENSG00000101638,29906,ST8SIA5,"ST8 alpha-N-acetyl-neuraminide alpha-2,8-sialyltransferase 5 ",,ST8SIA5|IDBG-2995|ENSG00000101638|29906,46667821,46759257,-1,18,q21.1,"GO:0003828|alpha-N-acetylneuraminate alpha-2,8-sialyltransferase activity|molecular_function#GO:0005975|carbohydrate metabolic process|biological_process#GO:0006486|protein glycosylation|biological_process#GO:0006688|glycosphingolipid biosynthetic process|biological_process#GO:0008373|sialyltransferase activity|molecular_function#GO:0030173|integral component of Golgi membrane|cellular_component#GO:0097503|sialylation|biological_process", alpha-N-acetylneuraminate alpha-2,"GO:0003828: alpha-N-acetylneuraminate alpha-2,8-sialyltransferase activity#GO:0008373: sialyltransferase activity","GO:0003828: alpha-N-acetylneuraminate alpha-2,8-sialyltransferase activity,GO:0008373: sialyltransferase activity",Cytoplasm,0,0,2997|587139|588669|727068|725732,,St8sia5|IDBG-159595|ENSMUSG00000025425|225742,ST8SIA5|IDBG-644595|ENSBTAG00000001770|497020,2017-2-20
41982,Homo sapiens,9606,ENSG00000101846,412,STS,"steroid sulfatase (microsomal), isozyme S ",ARSC|ARSC1|ASC|ES|SSDD|XLI,STS|IDBG-41982|ENSG00000101846|412,7219456,7354810,1,X,p22.31,GO:0003824|catalytic activity|molecular_function#GO:0004773|steryl-sulfatase activity|molecular_function#GO:0005764|lysosome|cellular_component#GO:0005768|endosome|cellular_component#GO:0005783|endoplasmic reticulum|cellular_component#GO:0005788|endoplasmic reticulum lumen|cellular_component#GO:0005789|endoplasmic reticulum membrane|cellular_component#GO:0005794|Golgi apparatus|cellular_component#GO:0005886|plasma membrane|cellular_component#GO:0006665|sphingolipid metabolic process|biological_process#GO:0006687|glycosphingolipid metabolic process|biological_process#GO:0006706|steroid catabolic process|biological_process#GO:0007565|female pregnancy|biological_process#GO:0008152|metabolic process|biological_process#GO:0008484|sulfuric ester hydrolase activity|molecular_function#GO:0008544|epidermis development|biological_process#GO:0016020|membrane|cellular_component#GO:0016021|integral component of membrane|cellular_component#GO:0043231|intracellular membrane-bounded organelle|cellular_component#GO:0043687|post-translational protein modification|biological_process#GO:0044267|cellular protein metabolic process|biological_process#GO:0044281|small molecule metabolic process|biological_process#GO:0046872|metal ion binding|molecular_function, metal ion binding,GO:0003824: catalytic activity#GO:0004773: steryl-sulfatase activity#GO:0008484: sulfuric ester hydrolase activity#GO:0046872: metal ion binding,"GO:0003824: catalytic activity,GO:0004773: steryl-sulfatase activity,GO:0008484: sulfuric ester hydrolase activity,GO:0046872: metal ion binding",Plasma membrane,3,0,41984,,,STS|IDBG-639549|ENSBTAG00000020789|509206,2017-2-20
14007,Homo sapiens,9606,ENSG00000144455,285362,SUMF1,sulfatase modifying factor 1 ,,SUMF1|IDBG-14007|ENSG00000144455|285362,3700814,4467281,-1,3,p26.1,GO:0005515|protein binding|molecular_function#GO:0005783|endoplasmic reticulum|cellular_component#GO:0005788|endoplasmic reticulum lumen|cellular_component#GO:0006665|sphingolipid metabolic process|biological_process#GO:0006687|glycosphingolipid metabolic process|biological_process#GO:0016491|oxidoreductase activity|molecular_function#GO:0042803|protein homodimerization activity|molecular_function#GO:0043687|post-translational protein modification|biological_process#GO:0044267|cellular protein metabolic process|biological_process#GO:0044281|small molecule metabolic process|biological_process#GO:0046872|metal ion binding|molecular_function#GO:0055114|oxidation-reduction process|biological_process, metal ion binding,GO:0005515: protein binding#GO:0016491: oxidoreductase activity#GO:0042803: protein homodimerization activity#GO:0046872: metal ion binding,"GO:0005515: protein binding,GO:0016491: oxidoreductase activity,GO:0042803: protein homodimerization activity,GO:0046872: metal ion binding",Unknown,2,0,14011|14013|292459|360794|360795,,Sumf1|IDBG-174250|ENSMUSG00000030101|58911,SUMF1|IDBG-644833|ENSBTAG00000039855|536435,2017-2-20
64568,Homo sapiens,9606,ENSG00000136478,55852,TEX2,testis expressed 2 ,,TEX2|IDBG-64568|ENSG00000136478|55852,64147227,64263301,-1,17,q23.3,GO:0003674|molecular_function|molecular_function#GO:0006665|sphingolipid metabolic process|biological_process#GO:0007165|signal transduction|biological_process#GO:0016021|integral component of membrane|cellular_component, molecular_function,GO:0003674: molecular_function,GO:0003674: molecular_function,Plasma membrane,1,0,64570|758327|762113|761414|759582|758390|810275,,Tex2|IDBG-213488|ENSMUSG00000040548|21763,BT.103073|IDBG-641851|ENSBTAG00000004723|513262,2017-2-20
21705,Homo sapiens,9606,ENSG00000180176,7054,TH,tyrosine hydroxylase ,DYT14|DYT5b|TYH,TH|IDBG-21705|ENSG00000180176|7054,2163929,2171877,-1,11,p15.5,"GO:0001666|response to hypoxia|biological_process#GO:0001963|synaptic transmission, dopaminergic|biological_process#GO:0001975|response to amphetamine|biological_process#GO:0003007|heart morphogenesis|biological_process#GO:0004497|monooxygenase activity|molecular_function#GO:0004511|tyrosine 3-monooxygenase activity|molecular_function#GO:0005515|protein binding|molecular_function#GO:0005634|nucleus|cellular_component#GO:0005737|cytoplasm|cellular_component#GO:0005739|mitochondrion|cellular_component#GO:0005790|smooth endoplasmic reticulum|cellular_component#GO:0005829|cytosol|cellular_component#GO:0006585|dopamine biosynthetic process from tyrosine|biological_process#GO:0006631|fatty acid metabolic process|biological_process#GO:0006665|sphingolipid metabolic process|biological_process#GO:0007507|heart development|biological_process#GO:0007601|visual perception|biological_process#GO:0007605|sensory perception of sound|biological_process#GO:0007612|learning|biological_process#GO:0007613|memory|biological_process#GO:0007617|mating behavior|biological_process#GO:0007626|locomotory behavior|biological_process#GO:0008016|regulation of heart contraction|biological_process#GO:0008021|synaptic vesicle|cellular_component#GO:0008198|ferrous iron binding|molecular_function#GO:0008199|ferric iron binding|molecular_function#GO:0009414|response to water deprivation|biological_process#GO:0009416|response to light stimulus|biological_process#GO:0009635|response to herbicide|biological_process#GO:0009651|response to salt stress|biological_process#GO:0009653|anatomical structure morphogenesis|biological_process#GO:0009887|organ morphogenesis|biological_process#GO:0009898|cytoplasmic side of plasma membrane|cellular_component#GO:0010038|response to metal ion|biological_process#GO:0010043|response to zinc ion|biological_process#GO:0010259|multicellular organismal aging|biological_process#GO:0014070|response to organic cyclic compound|biological_process#GO:0014823|response to activity|biological_process#GO:0015842|synaptic vesicle amine transport|biological_process#GO:0016137|glycoside metabolic process|biological_process#GO:0016597|amino acid binding|molecular_function#GO:0016714|oxidoreductase activity, acting on paired donors, with incorporation or reduction of molecular oxygen, reduced pteridine as one donor, and incorporation of one atom of oxygen|molecular_function#GO:0017085|response to insecticide|biological_process#GO:0018963|phthalate metabolic process|biological_process#GO:0019825|oxygen binding|molecular_function#GO:0019904|protein domain specific binding|molecular_function#GO:0021987|cerebral cortex development|biological_process#GO:0030424|axon|cellular_component#GO:0030425|dendrite|cellular_component#GO:0030659|cytoplasmic vesicle membrane|cellular_component#GO:0031410|cytoplasmic vesicle|cellular_component#GO:0031667|response to nutrient levels|biological_process#GO:0032355|response to estradiol|biological_process#GO:0032496|response to lipopolysaccharide|biological_process#GO:0033076|isoquinoline alkaloid metabolic process|biological_process#GO:0033162|melanosome membrane|cellular_component#GO:0034617|tetrahydrobiopterin binding|molecular_function#GO:0034641|cellular nitrogen compound metabolic process|biological_process#GO:0035094|response to nicotine|biological_process#GO:0035176|social behavior|biological_process#GO:0035240|dopamine binding|molecular_function#GO:0035690|cellular response to drug|biological_process#GO:0035902|response to immobilization stress|biological_process#GO:0042136|neurotransmitter biosynthetic process|biological_process#GO:0042214|terpene metabolic process|biological_process#GO:0042416|dopamine biosynthetic process|biological_process#GO:0042418|epinephrine biosynthetic process|biological_process#GO:0042421|norepinephrine biosynthetic process|biological_process#GO:0042423|catecholamine biosynthetic process|biological_process#GO:0042462|eye photoreceptor cell development|biological_process#GO:0042493|response to drug|biological_process#GO:0042745|circadian sleep/wake cycle|biological_process#GO:0042755|eating behavior|biological_process#GO:0043005|neuron projection|cellular_component#GO:0043025|neuronal cell body|cellular_component#GO:0043195|terminal bouton|cellular_component#GO:0043204|perikaryon|cellular_component#GO:0043434|response to peptide hormone|biological_process#GO:0043473|pigmentation|biological_process#GO:0044281|small molecule metabolic process|biological_process#GO:0045471|response to ethanol|biological_process#GO:0045472|response to ether|biological_process#GO:0046684|response to pyrethroid|biological_process#GO:0048545|response to steroid hormone|biological_process#GO:0048596|embryonic camera-type eye morphogenesis|biological_process#GO:0050890|cognition|biological_process#GO:0051412|response to corticosterone|biological_process#GO:0051602|response to electrical stimulus|biological_process#GO:0052314|phytoalexin metabolic process|biological_process#GO:0055114|oxidation-reduction process|biological_process#GO:0070848|response to growth factor|biological_process#GO:0071287|cellular response to manganese ion|biological_process#GO:0071312|cellular response to alkaloid|biological_process#GO:0071316|cellular response to nicotine|biological_process#GO:0071333|cellular response to glucose stimulus|biological_process#GO:0071363|cellular response to growth factor stimulus|biological_process", oxidoreductase activity,"GO:0004497: monooxygenase activity#GO:0004511: tyrosine 3-monooxygenase activity#GO:0005515: protein binding#GO:0008198: ferrous iron binding#GO:0008199: ferric iron binding#GO:0016597: amino acid binding#GO:0016714: oxidoreductase activity, acting on paired donors, with incorporation or reduction of molecular oxygen, reduced pteridine as one donor, and incorporation of one atom of oxygen#GO:0019825: oxygen binding#GO:0019904: protein domain specific binding#GO:0034617: tetrahydrobiopterin binding#GO:0035240: dopamine binding","GO:0004497: monooxygenase activity,GO:0004511: tyrosine 3-monooxygenase activity,GO:0005515: protein binding,GO:0008198: ferrous iron binding,GO:0008199: ferric iron binding,GO:0016597: amino acid binding,GO:0016714: oxidoreductase activity, acting on paired donors, with incorporation or reduction of molecular oxygen, reduced pteridine as one donor, and incorporation of one atom of oxygen,GO:0019825: oxygen binding,GO:0019904: protein domain specific binding,GO:0034617: tetrahydrobiopterin binding,GO:0035240: dopamine binding",Nucleus,8,0,21709|21711|21713|21715|21717|21719|361886|361889,,Th|IDBG-212648|ENSMUSG00000000214|21823,TH|IDBG-645229|ENSBTAG00000026768|280707,2017-2-20
92817,Homo sapiens,9606,ENSG00000127191,7186,TRAF2,TNF receptor-associated factor 2 ,MGC:45012|TRAP|TRAP3,TRAF2|IDBG-92817|ENSG00000127191|7186,136881912,136926607,1,9,q34.3,GO:0002726|positive regulation of T cell cytokine production|biological_process#GO:0004842|ubiquitin-protein transferase activity|molecular_function#GO:0004871|signal transducer activity|molecular_function#GO:0005102|receptor binding|molecular_function#GO:0005164|tumor necrosis factor receptor binding|molecular_function#GO:0005174|CD40 receptor binding|molecular_function#GO:0005515|protein binding|molecular_function#GO:0005737|cytoplasm|cellular_component#GO:0005829|cytosol|cellular_component#GO:0005938|cell cortex|cellular_component#GO:0006461|protein complex assembly|biological_process#GO:0006915|apoptotic process|biological_process#GO:0006919|activation of cysteine-type endopeptidase activity involved in apoptotic process|biological_process#GO:0007165|signal transduction|biological_process#GO:0007250|activation of NF-kappaB-inducing kinase activity|biological_process#GO:0008270|zinc ion binding|molecular_function#GO:0009898|cytoplasmic side of plasma membrane|cellular_component#GO:0016874|ligase activity|molecular_function#GO:0019899|enzyme binding|molecular_function#GO:0019903|protein phosphatase binding|molecular_function#GO:0030163|protein catabolic process|biological_process#GO:0031435|mitogen-activated protein kinase kinase kinase binding|molecular_function#GO:0031625|ubiquitin protein ligase binding|molecular_function#GO:0031996|thioesterase binding|molecular_function#GO:0032403|protein complex binding|molecular_function#GO:0032743|positive regulation of interleukin-2 production|biological_process#GO:0033209|tumor necrosis factor-mediated signaling pathway|biological_process#GO:0034351|negative regulation of glial cell apoptotic process|biological_process#GO:0035631|CD40 receptor complex|cellular_component#GO:0042802|identical protein binding|molecular_function#GO:0042981|regulation of apoptotic process|biological_process#GO:0043234|protein complex|cellular_component#GO:0043507|positive regulation of JUN kinase activity|biological_process#GO:0043623|cellular protein complex assembly|biological_process#GO:0045087|innate immune response|biological_process#GO:0045121|membrane raft|cellular_component#GO:0046328|regulation of JNK cascade|biological_process#GO:0046625|sphingolipid binding|molecular_function#GO:0046872|metal ion binding|molecular_function#GO:0050870|positive regulation of T cell activation|biological_process#GO:0051023|regulation of immunoglobulin secretion|biological_process#GO:0051091|positive regulation of sequence-specific DNA binding transcription factor activity|biological_process#GO:0051092|positive regulation of NF-kappaB transcription factor activity|biological_process#GO:0051291|protein heterooligomerization|biological_process#GO:0051865|protein autoubiquitination|biological_process#GO:0070207|protein homotrimerization|biological_process#GO:0070534|protein K63-linked ubiquitination|biological_process#GO:0071732|cellular response to nitric oxide|biological_process#GO:0090073|positive regulation of protein homodimerization activity|biological_process#GO:0097190|apoptotic signaling pathway|biological_process#GO:0097300|programmed necrotic cell death|biological_process#GO:2001238|positive regulation of extrinsic apoptotic signaling pathway|biological_process#GO:2001239|regulation of extrinsic apoptotic signaling pathway in absence of ligand|biological_process, metal ion binding,GO:0004842: ubiquitin-protein transferase activity#GO:0004871: signal transducer activity#GO:0005102: receptor binding#GO:0005164: tumor necrosis factor receptor binding#GO:0005174: CD40 receptor binding#GO:0005515: protein binding#GO:0008270: zinc ion binding#GO:0016874: ligase activity#GO:0019899: enzyme binding#GO:0019903: protein phosphatase binding#GO:0031435: mitogen-activated protein kinase kinase kinase binding#GO:0031625: ubiquitin protein ligase binding#GO:0031996: thioesterase binding#GO:0032403: protein complex binding#GO:0042802: identical protein binding#GO:0046625: sphingolipid binding#GO:0046872: metal ion binding,"GO:0004842: ubiquitin-protein transferase activity,GO:0004871: signal transducer activity,GO:0005102: receptor binding,GO:0005164: tumor necrosis factor receptor binding,GO:0005174: CD40 receptor binding,GO:0005515: protein binding,GO:0008270: zinc ion binding,GO:0016874: ligase activity,GO:0019899: enzyme binding,GO:0019903: protein phosphatase binding,GO:0031435: mitogen-activated protein kinase kinase kinase binding,GO:0031625: ubiquitin protein ligase binding,GO:0031996: thioesterase binding,GO:0032403: protein complex binding,GO:0042802: identical protein binding,GO:0046625: sphingolipid binding,GO:0046872: metal ion binding",Plasma membrane,392,57,92821|384231|384232|384235,,Traf2|IDBG-146254|ENSMUSG00000026942|22030,TRAF2|IDBG-641438|ENSBTAG00000010497|512355,2017-2-20
81136,Homo sapiens,9606,ENSG00000148154,7357,UGCG,UDP-glucose ceramide glucosyltransferase ,GCS|GLCT1,UGCG|IDBG-81136|ENSG00000148154|7357,111896766,111935369,1,9,q31.3,GO:0000139|Golgi membrane|cellular_component#GO:0006665|sphingolipid metabolic process|biological_process#GO:0006679|glucosylceramide biosynthetic process|biological_process#GO:0006687|glycosphingolipid metabolic process|biological_process#GO:0006688|glycosphingolipid biosynthetic process|biological_process#GO:0008120|ceramide glucosyltransferase activity|molecular_function#GO:0008544|epidermis development|biological_process#GO:0016020|membrane|cellular_component#GO:0016021|integral component of membrane|cellular_component#GO:0044281|small molecule metabolic process|biological_process, ceramide glucosyltransferase activity,GO:0008120: ceramide glucosyltransferase activity,GO:0008120: ceramide glucosyltransferase activity,Plasma membrane,6,0,81138,,Ugcg|IDBG-151201|ENSMUSG00000028381|22234,UGCG|IDBG-638018|ENSBTAG00000016073|514357,2017-2-20
869,Homo sapiens,9606,ENSG00000101558,9218,VAPA,"VAMP (vesicle-associated membrane protein)-associated protein A, 33kDa ",hVAP-33|VAP-33|VAP-A|VAP33,VAPA|IDBG-869|ENSG00000101558|9218,9914002,9960021,1,18,p11.22,GO:0004871|signal transducer activity|molecular_function#GO:0005198|structural molecule activity|molecular_function#GO:0005515|protein binding|molecular_function#GO:0005783|endoplasmic reticulum|cellular_component#GO:0005789|endoplasmic reticulum membrane|cellular_component#GO:0005886|plasma membrane|cellular_component#GO:0005923|tight junction|cellular_component#GO:0006665|sphingolipid metabolic process|biological_process#GO:0007165|signal transduction|biological_process#GO:0008219|cell death|biological_process#GO:0015630|microtubule cytoskeleton|cellular_component#GO:0016021|integral component of membrane|cellular_component#GO:0030148|sphingolipid biosynthetic process|biological_process#GO:0031175|neuron projection development|biological_process#GO:0031982|vesicle|cellular_component#GO:0043123|positive regulation of I-kappaB kinase/NF-kappaB signaling|biological_process#GO:0044281|small molecule metabolic process|biological_process#GO:0046982|protein heterodimerization activity|molecular_function#GO:0048471|perinuclear region of cytoplasm|cellular_component#GO:0061025|membrane fusion|biological_process#GO:0070972|protein localization to endoplasmic reticulum|biological_process, protein heterodimerization activity,GO:0004871: signal transducer activity#GO:0005198: structural molecule activity#GO:0005515: protein binding#GO:0046982: protein heterodimerization activity,"GO:0004871: signal transducer activity,GO:0005198: structural molecule activity,GO:0005515: protein binding,GO:0046982: protein heterodimerization activity",Cell surface,66,2,871|229268|725905,,Vapa|IDBG-194936|ENSMUSG00000024091|30960,VAPA|IDBG-644380|ENSBTAG00000017279|516024,2017-2-20
82596,Homo sapiens,9606,ENSG00000124164,9217,VAPB,VAMP (vesicle-associated membrane protein)-associated protein B and C ,ALS8|VAMP-B|VAP-B,VAPB|IDBG-82596|ENSG00000124164|9217,58389122,58451101,1,20,q13.32,GO:0005198|structural molecule activity|molecular_function#GO:0005515|protein binding|molecular_function#GO:0005783|endoplasmic reticulum|cellular_component#GO:0005789|endoplasmic reticulum membrane|cellular_component#GO:0005794|Golgi apparatus|cellular_component#GO:0006665|sphingolipid metabolic process|biological_process#GO:0006874|cellular calcium ion homeostasis|biological_process#GO:0006987|activation of signaling protein activity involved in unfolded protein response|biological_process#GO:0008219|cell death|biological_process#GO:0016021|integral component of membrane|cellular_component#GO:0019048|modulation by virus of host morphology or physiology|biological_process#GO:0019899|enzyme binding|molecular_function#GO:0030148|sphingolipid biosynthetic process|biological_process#GO:0030968|endoplasmic reticulum unfolded protein response|biological_process#GO:0042803|protein homodimerization activity|molecular_function#GO:0044281|small molecule metabolic process|biological_process#GO:0045070|positive regulation of viral genome replication|biological_process#GO:0046982|protein heterodimerization activity|molecular_function#GO:0048487|beta-tubulin binding|molecular_function, beta-tubulin binding,GO:0005198: structural molecule activity#GO:0005515: protein binding#GO:0019899: enzyme binding#GO:0042803: protein homodimerization activity#GO:0046982: protein heterodimerization activity#GO:0048487: beta-tubulin binding,"GO:0005198: structural molecule activity,GO:0005515: protein binding,GO:0019899: enzyme binding,GO:0042803: protein homodimerization activity,GO:0046982: protein heterodimerization activity,GO:0048487: beta-tubulin binding",Plasma membrane,71,0,238810|479641|485473,,Vapb|IDBG-213404|ENSMUSG00000054455|56491,VAPB|IDBG-641243|ENSBTAG00000017424|326580,2017-2-20
