# Supplementary material for: Machine learning to construct sphingolipid metabolism genes signature to characterize the immune landscape and prognosis of patients with uveal melanoma
Source: Front Endocrinol (Lausanne). 2022 Dec 8;13:1056310. doi: 10.3389/fendo.2022.1056310 (PMC9772281; doi:10.3389/fendo.2022.1056310)
Supplement: Supplementary file 3 [file Table_2.xls]

gene	HR	HR.95L	HR.95H	pvalue
A4GALT	2.85109470047087	1.46313607837329	5.55569718442769	0.0020832984645059
ARSB	2.75422474152682	1.0002077989881	7.58417794233648	0.049953024166301
ARSG	5.56704747279926	1.3681970228333	22.6517212413031	0.0164941811302704
ARSH	0.293583368941493	0.147604533566656	0.583933246739432	0.000476989189654288
ARSJ	1.68836210667242	1.06346678657945	2.68044723090595	0.0263586762374812
B4GALNT1	1.88210892698329	1.3617251404227	2.60135757788139	0.000128265457524571
CREM	6.83933117907277	1.63543966057067	28.6017589671971	0.00844318646559955
GBA2	0.00280454467821244	5.5032453616873e-05	0.142924226254709	0.00339042239913248
GLA	467.510830784156	28.8389580878642	7578.85830114186	1.52384283251727e-05
GLB1	0.00944825016405891	0.000661473465088945	0.134955422815994	0.000589971605616978
HEXB	396.290183035997	12.8415796497939	12229.4852700013	0.000628871751949268
IL2	10.8969051085719	2.64261042279844	44.9338048169339	0.000951917461727195
KIT	7.47947231397653	1.82473569729218	30.6578679742811	0.00518106445478277
LAMA1	2.80878653831098	1.78783892768924	4.41274753313138	7.43799977136146e-06
LAMC1	17.6780663595098	2.62146899663736	119.213322992606	0.00318144393332923
LYN	13.9587321734918	3.93282411354635	49.5435845249573	4.52900224874417e-05
SELL	1.51841224058643	1.04089956643163	2.21498385311715	0.0301555553700857
SGMS1	2.12081364970612	1.09150331985478	4.12078502645161	0.0265335255390995
SGPL1	68.265412622452	2.60654920939142	1787.86824500493	0.0112448309497395
SGPP1	5.33427775353804	1.08597855160671	26.2017321703014	0.03925244888374
SMPD4	0.0168990475651867	0.000609854775881331	0.468271824546655	0.0160566585709343
SPHK1	3.47504112747805	1.50409973128345	8.02866364942405	0.00355296537852471
ST6GALNAC3	1.76717834998399	1.05845537842296	2.95044966874761	0.0294660236193024
ST8SIA1	1.94035848092777	1.35878211557216	2.7708570721973	0.000265786294441023
STS	3.09630085692982	1.03799390943933	9.23616112719077	0.0426790703464049
SUMF1	0.0311482610366421	0.00596620554911297	0.162618293590479	3.88741103875527e-05
VAPB	70.6360411436014	3.97258550018062	1255.97052806382	0.00373962468758502
