# Supplementary material for: Machine learning to construct sphingolipid metabolism genes signature to characterize the immune landscape and prognosis of patients with uveal melanoma
Source: Front Endocrinol (Lausanne). 2022 Dec 8;13:1056310. doi: 10.3389/fendo.2022.1056310 (PMC9772281; doi:10.3389/fendo.2022.1056310)
Supplement: Supplementary file 4 [file Table_3.xls]

ONTOLOGY	ID	Description	GeneRatio	BgRatio	pvalue	p.adjust	qvalue	geneID	Count
BP	GO:0050863	regulation of T cell activation	71/1275	342/18800	1.15217366467478e-17	6.03162913457246e-14	5.05622316634647e-14	XCL1/ZAP70/SIT1/IFNG/RHOH/NOD2/CLECL1/LILRB1/LAT/LAG3/ICOS/PSG9/SPINK5/IGF1/EGR3/PTPN22/GLI2/CTLA4/LILRB2/CD28/SIRPG/PTPRC/SLAMF1/CD2/IL18/IL7/IL1B/TESPA1/CD160/TNFSF14/MYB/FGL2/IDO1/LAX1/ZEB1/IL10/HFE/HLA-DQB2/SPN/CD3E/PRDM1/CRTAM/IL27/CCR2/CD70/RASGRP1/RASAL3/CD27/CD300A/CLEC4G/LCK/CCR7/HLA-DOB/IL12RB1/IL1RL2/TOX/TIGIT/ZNF683/GATA3/IL15/CD5/TNFSF13B/CGAS/ZP4/HLA-DOA/CARD11/IL6/IRF1/CD6/CAMK4/TB…	71
BP	GO:0030098	lymphocyte differentiation	74/1275	382/18800	1.29211924864342e-16	3.38212213332416e-13	2.83518165662865e-13	ONECUT1/DOCK10/EOMES/FUT7/IRF8/ZAP70/IFNG/RHOH/LAG3/PSG9/CD3D/SPINK5/EGR3/PTPN22/GLI2/CTLA4/FCRL3/LILRB2/CD28/PTPRC/GPR18/SLAMF1/BATF/CD2/IL18/IL7/IL1B/TESPA1/RORC/CD8A/MYB/FGL2/PTGER4/IL11/ZEB1/IL10/SPN/CD3E/THEMIS/DLL1/PRDM1/CRTAM/NTRK1/IL27/CCR2/RASGRP1/CD3G/CD27/LCK/CCR7/LY9/SLAMF6/IL12RB1/SLAMF8/DLL4/IL1RL2/ITGA4/TOX/IKZF1/ZNF683/GATA3/IKZF3/BCL11B/IL15/TNFSF13B/HLA-DOA/CARD11/IL6/IRF1/CAMK4…	74
BP	GO:1903131	mononuclear cell differentiation	79/1275	433/18800	4.17119165725204e-16	7.27872944190482e-13	6.10164842774869e-13	ONECUT1/DOCK10/EOMES/FUT7/IRF8/ZAP70/IFNG/RHOH/LILRB1/DCSTAMP/UBD/LAG3/PSG9/CD3D/SPINK5/EGR3/PTPN22/GLI2/CTLA4/FCRL3/LILRB2/CD28/PTPRC/GPR18/SLAMF1/BATF/CD2/IL18/IL7/IL1B/TESPA1/RORC/CD8A/MYB/FGL2/PTGER4/IL11/ZEB1/IL10/SPN/CD3E/THEMIS/DLL1/PRDM1/CRTAM/NTRK1/IL27/CCR2/RASGRP1/GPR68/CD3G/CD27/LCK/CCR7/LY9/SLAMF6/IL12RB1/SLAMF8/DLL4/IL1RL2/ITGA4/TOX/IKZF1/ZNF683/GATA3/IKZF3/BCL11B/IL15/TNFSF13B/HLA-…	79
BP	GO:0030217	T cell differentiation	58/1275	263/18800	6.71238613835582e-16	8.78483535857318e-13	7.36419416073827e-13	EOMES/FUT7/ZAP70/IFNG/RHOH/LAG3/PSG9/CD3D/SPINK5/EGR3/PTPN22/GLI2/CTLA4/LILRB2/CD28/PTPRC/GPR18/BATF/CD2/IL18/IL7/IL1B/TESPA1/RORC/CD8A/MYB/FGL2/PTGER4/ZEB1/SPN/CD3E/THEMIS/PRDM1/CRTAM/IL27/CCR2/RASGRP1/CD3G/CD27/LCK/CCR7/LY9/SLAMF6/IL12RB1/DLL4/IL1RL2/TOX/ZNF683/GATA3/BCL11B/IL15/HLA-DOA/CARD11/IL6/IRF1/CAMK4/TBX21/ITK	58
BP	GO:0001819	positive regulation of cytokine production	82/1275	475/18800	3.05584458127568e-15	3.19946927659564e-12	2.68206653880807e-12	XCL1/PTGS2/GBP5/AFAP1L2/IRF8/SORL1/NFATC4/IL12RB2/LTB/IFNG/NOD2/CLECL1/LILRB1/PDE4B/CADM1/LRRK2/GATA6/PTPN22/FERMT1/KIR2DL4/NLRP9/LILRB2/CD28/PTPRC/ZBTB20/SLAMF1/BATF/PIK3CG/CD2/NLRC4/LTA/IL18/IL7/IL1B/CLEC9A/MEFV/CD160/EPHB2/PTGER4/IDO1/IL10/HPSE/SPN/LURAP1/SERPINE1/CD3E/PAEP/CRTAM/IL27/TLR1/CCR2/RASGRP1/RAB7B/TNF/CLEC7A/TNFRSF8/FFAR3/CCR7/CCL3/LY9/SLAMF6/IL12RB1/AIM2/CD84/IL1RL2/TIGIT/GATA3/TLR…	82
BP	GO:1903037	regulation of leukocyte cell-cell adhesion	66/1275	344/18800	9.66714146749123e-15	8.4345809303861e-12	7.07058118911771e-12	XCL1/FUT7/ZAP70/IFNG/RHOH/NOD2/CLECL1/LILRB1/LAG3/MIR221/ICOS/IGF1/EGR3/PTPN22/GLI2/CTLA4/LILRB2/CD28/SIRPG/PTPRC/SLAMF1/IL18/IL7/IL1B/TESPA1/CD160/TNFSF14/MYB/FGL2/IDO1/LAX1/IL10/HFE/HLA-DQB2/SPN/CD3E/CRTAM/SELE/CCR2/SKAP1/CD70/RASGRP1/TNF/RASAL3/CD27/CD300A/CLEC4G/LCK/CCR7/HLA-DOB/IL12RB1/IL1RL2/ITGA4/TIGIT/GATA3/IL15/CD5/TNFSF13B/HAS2/ZP4/HLA-DOA/CARD11/IL6/IRF1/CD6/TBX21	66
BP	GO:0007159	leukocyte cell-cell adhesion	68/1275	381/18800	1.47814166542045e-13	9.74028433925826e-11	8.16513254116879e-11	XCL1/FUT7/ZAP70/IFNG/RHOH/NOD2/CLECL1/LILRB1/LAG3/MIR221/ICOS/IGF1/EGR3/PTPN22/GLI2/CTLA4/LILRB2/CD28/SIRPG/PTPRC/SLAMF1/IL18/IL7/IL1B/TESPA1/CD160/TNFSF14/MYB/FGL2/IDO1/LAX1/IL10/HFE/HLA-DQB2/SPN/CD3E/CRTAM/SELE/CCR2/SKAP1/CD70/RASGRP1/TNF/RASAL3/CD27/CD300A/CLEC4G/LCK/ITGAL/CCR7/HLA-DOB/IL12RB1/IL1RL2/ITGA4/TIGIT/GATA3/SELL/IL15/CD5/TNFSF13B/HAS2/ZP4/HLA-DOA/CARD11/IL6/IRF1/CD6/TBX21	68
BP	GO:0098742	cell-cell adhesion via plasma-membrane adhesion molecules	56/1275	279/18800	1.48848662300031e-13	9.74028433925826e-11	8.16513254116879e-11	CDH6/MPZ/NTNG1/NTNG2/MIR221/NEXN/CADM1/PCDHA11/CLDN3/CLDN4/UNC5D/CNTN2/PCDHA10/CDH24/ADGRL3/SDK2/TENM4/IL10/PCDHB2/PTPRD/PCDHA7/PCDH17/GPC4/LRFN5/CRTAM/SELE/PCDHA3/GPC6/CLDN1/PCDH20/PCDHA6/JAML/PCDHA13/ITGAL/PCDHB8/PSG5/PCDHAC2/AMIGO2/PCDHB16/PCDHA12/PCDHB10/CD84/CRB1/PCDHB18P/CDH2/PCDHB6/PCDHB9/MDGA1/PCDHAC1/SELL/SLITRK2/NECTIN4/EMB/ROBO1/LRRC4/CD6	56
BP	GO:1903039	positive regulation of leukocyte cell-cell adhesion	51/1275	245/18800	4.2103766455163e-13	2.44903574880865e-10	2.05298950118801e-10	XCL1/FUT7/ZAP70/IFNG/RHOH/NOD2/CLECL1/LILRB1/ICOS/IGF1/EGR3/PTPN22/GLI2/LILRB2/CD28/SIRPG/PTPRC/SLAMF1/IL18/IL7/IL1B/TESPA1/CD160/TNFSF14/MYB/HLA-DQB2/CD3E/SELE/CCR2/SKAP1/CD70/RASGRP1/TNF/RASAL3/CD27/LCK/CCR7/HLA-DOB/IL12RB1/IL1RL2/ITGA4/GATA3/IL15/CD5/TNFSF13B/HAS2/ZP4/HLA-DOA/CARD11/IL6/CD6	51
BP	GO:0022409	positive regulation of cell-cell adhesion	56/1275	291/18800	9.22185986267848e-13	4.50463555428926e-10	3.77616762194379e-10	XCL1/FUT7/ZAP70/IFNG/RHOH/NOD2/CLECL1/LILRB1/ICOS/ADAM19/IGF1/EGR3/PTPN22/GLI2/LILRB2/CD28/SIRPG/PTPRC/SLAMF1/IL18/IL7/IL1B/TESPA1/CD160/TNFSF14/MYB/IL10/FUT3/HLA-DQB2/CD3E/SELE/CCR2/SKAP1/CD70/RASGRP1/TNF/RASAL3/CD27/LCK/CCR7/HLA-DOB/IL12RB1/IL1RL2/ITGA4/MEGF10/GATA3/IL15/CD5/TNFSF13B/HAS2/ZP4/HLA-DOA/CARD11/IL6/CD6/CXCL13	56
BP	GO:0007416	synapse assembly	42/1275	180/18800	9.46532781226015e-13	4.50463555428926e-10	3.77616762194379e-10	ADGRB1/NTNG2/NLGN4X/LINGO2/GABRB3/CHRNB2/ST8SIA2/GHRL/ADGRL3/SLIT1/EPHB2/SDK2/MAP1B/PCDHB2/PTPRD/PCDH17/GPC4/LRFN5/ERBB4/NTRK1/DKK1/GPC6/DNM3/NEGR1/SIX4/NPTX1/AMIGO2/PCDHB16/PCDHB10/CBLN4/NTRK3/LRRN3/CDH2/PCDHB6/PCDHB9/MDGA1/SLITRK2/LRRC4/OXTR/LRRTM2/THBS2/LGI2	42
BP	GO:0050808	synapse organization	70/1275	419/18800	1.73506952226545e-12	7.56924079088303e-10	6.34517968274094e-10	DOCK10/NFATC4/ADGRB1/NTNG1/NTNG2/NLGN4X/LINGO2/LRRK2/ARC/DOK7/EPHA4/GABRB3/CHRNB2/LILRB2/HOMER1/CNTN2/SEMA3E/ST8SIA2/GHRL/CAMKV/ADGRL3/ZDHHC15/SLIT1/EPHB2/SDK2/MAP1B/INA/GLRB/PPFIA2/IL10/CACNB4/PCDHB2/PTPRD/SLC1A1/PCDH17/GPC4/LRFN5/PAK3/ERBB4/NTRK1/DKK1/PTPRO/GPC6/DNM3/TNF/NEGR1/SIX4/SLC6A1/NPTX1/AMIGO2/PCDHB16/PCDHB10/CBLN4/NTRK3/LRRN3/CDH2/PCDHB6/PCDHB9/SLC7A11/MDGA1/ITPKA/DLGAP3/NFIA/SLITRK2/N…	70
BP	GO:0046631	alpha-beta T cell activation	38/1275	158/18800	4.26211589048325e-12	1.71632128359075e-09	1.43876608481171e-09	XCL1/EOMES/FUT7/ZAP70/IFNG/LILRB1/PTPN22/CD28/PTPRC/GPR18/BATF/NKG7/IL18/CD160/RORC/MYB/PTGER4/HFE/SPN/CD3E/PRDM1/CRTAM/IL27/CCR2/RASAL3/CD300A/LY9/SLAMF6/IL12RB1/TOX/ZNF683/GATA3/BCL11B/IL15/IL6/IRF1/TBX21/ITK	38
BP	GO:0045619	regulation of lymphocyte differentiation	41/1275	181/18800	4.92057441646657e-12	1.83994336215732e-09	1.54239659716159e-09	ZAP70/IFNG/RHOH/LAG3/PSG9/SPINK5/EGR3/GLI2/CTLA4/FCRL3/LILRB2/CD28/PTPRC/CD2/IL18/IL7/TESPA1/MYB/FGL2/ZEB1/IL10/PRDM1/CRTAM/IL27/CCR2/RASGRP1/CD27/IL12RB1/SLAMF8/IL1RL2/TOX/ZNF683/GATA3/IKZF3/IL15/HLA-DOA/CARD11/IRF1/CAMK4/TBX21/IL15RA	41
BP	GO:0045785	positive regulation of cell adhesion	71/1275	446/18800	1.24875778569008e-11	4.33218891055806e-09	3.6316082175874e-09	XCL1/FUT7/NPNT/CASS4/ZAP70/IFNG/RHOH/NOD2/CLECL1/LILRB1/ICOS/VWC2/ADAM19/IGF1/EGR3/PTPN22/GLI2/EPHA4/FERMT1/LILRB2/CD28/SIRPG/PTPRC/SLAMF1/LIMS2/IL18/IL7/IL1B/TESPA1/CD160/TNFSF14/MYB/EGFLAM/IL10/IBSP/FUT3/HLA-DQB2/CD3E/SELE/FRMD5/CCR2/SKAP1/CD70/RASGRP1/TNF/EDIL3/RASAL3/CD27/LCK/CCR7/HLA-DOB/IL12RB1/HYAL1/TNFRSF18/IL1RL2/ITGA4/MEGF10/ITGA2/GATA3/IL15/CD5/TNFSF13B/LIF/HAS2/ZP4/HLA-DOA/CARD11/IL6/…	71
BP	GO:0022407	regulation of cell-cell adhesion	72/1275	456/18800	1.32406919902443e-11	4.33218891055806e-09	3.6316082175874e-09	XCL1/FUT7/ZAP70/IFNG/RHOH/NOD2/CLECL1/LILRB1/LAG3/MIR221/ICOS/ADAM19/IGF1/EGR3/PTPN22/GLI2/CTLA4/LILRB2/CD28/SIRPG/PTPRC/SLAMF1/IL18/IL7/IL1B/TESPA1/CD160/TNFSF14/MYB/FGL2/IDO1/LAX1/IL10/FUT3/HFE/HLA-DQB2/SPN/CD3E/CRTAM/SELE/CCR2/SKAP1/CD70/RASGRP1/TNF/RASAL3/CD27/CD300A/CLEC4G/LCK/CCR7/HLA-DOB/IL12RB1/IL1RL2/ITGA4/TIGIT/MDGA1/MEGF10/GATA3/IL15/CD5/TNFSF13B/ALOX12/HAS2/ZP4/HLA-DOA/CARD11/IL6/IRF1…	72
BP	GO:0045058	T cell selection	20/1275	49/18800	1.55224834033298e-11	4.78001180096657e-09	4.0070113503704e-09	ZAP70/CD3D/CD28/PTPRC/BATF/SPN/CD3E/THEMIS/CD3G/CCR7/LY9/SLAMF6/IL12RB1/TOX/GATA3/BCL11B/IL15/CARD11/IL6/TBX21	20
BP	GO:0045580	regulation of T cell differentiation	36/1275	151/18800	2.04489268297205e-11	5.94722955297704e-09	4.98547227795934e-09	ZAP70/IFNG/RHOH/LAG3/PSG9/SPINK5/EGR3/GLI2/CTLA4/LILRB2/CD28/PTPRC/CD2/IL18/IL7/TESPA1/MYB/FGL2/ZEB1/PRDM1/CRTAM/IL27/CCR2/RASGRP1/CD27/IL12RB1/IL1RL2/TOX/ZNF683/GATA3/IL15/HLA-DOA/CARD11/IRF1/CAMK4/TBX21	36
BP	GO:0050870	positive regulation of T cell activation	45/1275	223/18800	3.06020672458844e-11	8.43167484380027e-09	7.06814506083614e-09	XCL1/ZAP70/IFNG/RHOH/NOD2/CLECL1/LILRB1/ICOS/IGF1/EGR3/PTPN22/GLI2/LILRB2/CD28/SIRPG/PTPRC/SLAMF1/IL18/IL7/IL1B/TESPA1/CD160/TNFSF14/MYB/HLA-DQB2/CD3E/CCR2/CD70/RASGRP1/RASAL3/CD27/LCK/CCR7/HLA-DOB/IL12RB1/IL1RL2/GATA3/IL15/CD5/TNFSF13B/ZP4/HLA-DOA/CARD11/IL6/CD6	45
BP	GO:0050807	regulation of synapse organization	43/1275	209/18800	4.34684430442441e-11	1.13778649668309e-08	9.53789152902387e-09	NFATC4/ADGRB1/NTNG2/LINGO2/LRRK2/ARC/EPHA4/CHRNB2/LILRB2/HOMER1/ST8SIA2/GHRL/CAMKV/ZDHHC15/SLIT1/EPHB2/PPFIA2/IL10/PTPRD/GPC4/LRFN5/PAK3/NTRK1/DKK1/PTPRO/GPC6/DNM3/TNF/NEGR1/SIX4/NPTX1/AMIGO2/NTRK3/LRRN3/CDH2/SLC7A11/MDGA1/ITPKA/SLITRK2/NGEF/OXTR/LRRTM2/THBS2	43
BP	GO:0019932	second-messenger-mediated signaling	54/1275	303/18800	5.17918774439534e-11	1.29109751628141e-08	1.08230745395409e-08	SPINK1/ADCY2/NR5A2/ZAP70/NFATC4/ADCYAP1R1/LMCD1/LAT/LRRK2/IGF1/MAFA/ITPR2/PDE3A/ACKR2/PTPRC/NFATC2/GBP1/TNNI3/BHLHA15/CLIC2/GRIN2D/TRAT1/CXCR3/GPR62/CXCR6/GUCY1A2/CCRL2/CD3E/TBC1D10C/SLC8A1/SELE/RAPGEF3/GLP1R/CCR2/GPR61/TNF/CLEC7A/ADGRB2/CHRM3/CCR7/CCL3/XCR1/GUCY1B1/ADCY1/GRIN2A/CCR5/NPPA/PLN/CCL4/TRPM8/CGAS/SLA2/HTR2B/ADGRG6	54
BP	GO:0007204	positive regulation of cytosolic calcium ion concentration	56/1275	325/18800	8.82378600509561e-11	2.09965998803071e-08	1.7601131031217e-08	SPINK1/XCL1/F2RL3/CXCL9/LPAR1/ADCYAP1R1/GPR17/GPR65/TRPC3/ITPR2/ACKR2/JPH2/GPR20/PTPRC/P2RY10/GPR18/PIK3CG/CLIC2/TRPA1/GRIN2D/GHRL/TRPV3/CXCR3/BDKRB2/JSRP1/CXCR6/PTGER4/CYSLTR1/PTGER1/P2RY6/CCRL2/CD38/GPR55/SLC8A1/CXCL11/TRPC6/GLP1R/CCR2/CXCL10/HAP1/LCK/CCR7/P2RY1/LPAR3/CCL3/XCR1/FASLG/GRIN2A/CCR5/S1PR4/PLN/HTR2B/JPH1/OXTR/TAC1/CXCL13	56
BP	GO:0070098	chemokine-mediated signaling pathway	26/1275	89/18800	1.04144373909962e-10	2.37041651051588e-08	1.98708418686788e-08	XCL1/CXCL9/MPL/CXCL2/GPR17/ACKR2/CCL3L3/CXCR3/CXCR6/CCRL2/CXCL11/CCR2/CXCL1/CXCL10/CCR7/CCL3/XCR1/ACKR1/XCL2/CCR5/CCL26/CCL4/ROBO1/CCL22/CCL24/CXCL13	26
BP	GO:0050803	regulation of synapse structure or activity	43/1275	215/18800	1.13331314486146e-10	2.47203929722906e-08	2.07227302672256e-08	NFATC4/ADGRB1/NTNG2/LINGO2/LRRK2/ARC/EPHA4/CHRNB2/LILRB2/HOMER1/ST8SIA2/GHRL/CAMKV/ZDHHC15/SLIT1/EPHB2/PPFIA2/IL10/PTPRD/GPC4/LRFN5/PAK3/NTRK1/DKK1/PTPRO/GPC6/DNM3/TNF/NEGR1/SIX4/NPTX1/AMIGO2/NTRK3/LRRN3/CDH2/SLC7A11/MDGA1/ITPKA/SLITRK2/NGEF/OXTR/LRRTM2/THBS2	43
BP	GO:0002696	positive regulation of leukocyte activation	66/1275	421/18800	1.31166616649552e-10	2.74662895264161e-08	2.30245736762939e-08	XCL1/MPL/ZAP70/IFNG/RHOH/NOD2/CLECL1/LILRB1/ICOS/FCGR3A/LRRK2/IGF1/EGR3/PTPN22/GLI2/FCRL3/CHRNB2/LILRB2/STAP1/CD28/SIRPG/PTPRC/NFATC2/SLAMF1/CD2/IL18/IL7/IL1B/TESPA1/CD160/TNFSF14/EPHB2/MYB/IL10/TRBC2/HLA-DQB2/CD38/CD3E/CCR2/CD70/RASGRP1/TRBC1/TNF/CLEC7A/RASAL3/CD27/LCK/CCR7/CCL3/HLA-DOB/TTBK1/IL12RB1/IL1RL2/TOX/GATA3/TRDC/IL15/CD5/TNFSF13B/ZP4/HLA-DOA/CARD11/IL6/CD6/TBX21/IL15RA	66
BP	GO:0051480	regulation of cytosolic calcium ion concentration	59/1275	356/18800	1.37602185259765e-10	2.77056707628796e-08	2.32252433339255e-08	SPINK1/XCL1/F2RL3/CXCL9/TMEM178A/LPAR1/ADCYAP1R1/GPR17/GPR65/TRPC3/ITPR2/ACKR2/JPH2/GPR20/PTPRC/P2RY10/GPR18/CALB1/PIK3CG/CLIC2/TRPA1/GRIN2D/GHRL/TRPV3/CXCR3/BDKRB2/JSRP1/KCNK3/CXCR6/PTGER4/CYSLTR1/PTGER1/P2RY6/CCRL2/CD38/GPR55/SLC8A1/CXCL11/TRPC6/GLP1R/CCR2/CXCL10/HAP1/LCK/CCR7/P2RY1/LPAR3/CCL3/XCR1/FASLG/GRIN2A/CCR5/S1PR4/PLN/HTR2B/JPH1/OXTR/TAC1/CXCL13	59
BP	GO:0019221	cytokine-mediated signaling pathway	72/1275	486/18800	2.61493557921391e-10	4.89831484013695e-08	4.10618299271723e-08	XCL1/ECM1/CXCL9/PXDN/MPL/CARD14/IL12RB2/IFNG/LILRB1/CXCL2/PRLR/GPR17/IL21R/ACKR2/MT3/LILRB2/STAP1/PTPRC/CD300LF/CNTF/GFI1/CCL3L3/IL18/IL7/IL1B/CXCR3/BIRC3/PALM3/LILRA4/CXCR6/ZBP1/GREM2/IL2RB/SLC1A1/CCRL2/TNFRSF19/CXCL11/NLRC5/CCR2/CXCL1/CD70/TNF/CXCL10/DUOX1/CCR7/CCL3/XCR1/IL17RD/IL12RB1/ACKR1/AIM2/XCL2/TNFRSF18/IL1RL2/CCR5/IL1R2/CCL26/IL15/CCL4/GHR/TNFSF13B/IL2RG/MMP12/ROBO1/CCL22/IL6/IRF1/CCL24…	72
BP	GO:0051251	positive regulation of lymphocyte activation	60/1275	371/18800	2.61992006731298e-10	4.89831484013695e-08	4.10618299271723e-08	XCL1/MPL/ZAP70/IFNG/RHOH/NOD2/CLECL1/LILRB1/ICOS/FCGR3A/IGF1/EGR3/PTPN22/GLI2/FCRL3/CHRNB2/LILRB2/CD28/SIRPG/PTPRC/NFATC2/SLAMF1/IL18/IL7/IL1B/TESPA1/CD160/TNFSF14/EPHB2/MYB/IL10/TRBC2/HLA-DQB2/CD38/CD3E/CCR2/CD70/RASGRP1/TRBC1/CLEC7A/RASAL3/CD27/LCK/CCR7/HLA-DOB/IL12RB1/IL1RL2/TOX/GATA3/TRDC/IL15/CD5/TNFSF13B/ZP4/HLA-DOA/CARD11/IL6/CD6/TBX21/IL15RA	60
BP	GO:1902105	regulation of leukocyte differentiation	50/1275	283/18800	3.67788747349298e-10	6.63922100818474e-08	5.56555821306433e-08	TMEM178A/ZAP70/IFNG/RHOH/LILRB1/DCSTAMP/LAG3/PSG9/SPINK5/EGR3/GLI2/CTLA4/FCRL3/LILRB2/CD28/PTPRC/CD2/IL18/IL7/TNFAIP6/TESPA1/MYB/FGL2/ZEB1/IL10/GPR55/PRDM1/CRTAM/IL27/CCR2/RASGRP1/TNF/GPR68/CD27/CCL3/IL12RB1/SLAMF8/IL1RL2/TOX/ZNF683/GATA3/IKZF3/IL15/LIF/HLA-DOA/CARD11/IRF1/CAMK4/TBX21/IL15RA	50
BP	GO:0050900	leukocyte migration	61/1275	384/18800	3.87676365568848e-10	6.7649525791764e-08	5.6709570809001e-08	XCL1/ECM1/FUT7/MSTN/CXCL9/ZAP70/RHOH/CAMK1D/NOD2/CXCL2/PDE4B/STAP1/GPR18/SLAMF1/PIK3CG/MTUS1/CCL3L3/IL1B/TNFAIP6/CXCR3/TNFSF14/GCSAM/PTGER4/IL10/SPN/SERPINE1/CRTAM/SELE/CXCL11/PTPRO/CCR2/CXCL1/TNF/LYVE1/MYO1G/CD300A/CXCL10/LCK/JAML/ITGAL/CCR7/CCL3/SLAMF8/PLA2G7/XCL2/TNFRSF18/CCR5/ITGA4/CCL26/ITGA2/GATA3/SELL/CCL4/MMP9/CCL22/IL6/CCL24/CHGA/TBX21/CXCL13/TNFRSF11A	61
BP	GO:0050867	positive regulation of cell activation	66/1275	436/18800	5.93890463001178e-10	1.00290857219715e-07	8.40723035739188e-08	XCL1/MPL/ZAP70/IFNG/RHOH/NOD2/CLECL1/LILRB1/ICOS/FCGR3A/LRRK2/IGF1/EGR3/PTPN22/GLI2/FCRL3/CHRNB2/LILRB2/STAP1/CD28/SIRPG/PTPRC/NFATC2/SLAMF1/CD2/IL18/IL7/IL1B/TESPA1/CD160/TNFSF14/EPHB2/MYB/IL10/TRBC2/HLA-DQB2/CD38/CD3E/CCR2/CD70/RASGRP1/TRBC1/TNF/CLEC7A/RASAL3/CD27/LCK/CCR7/CCL3/HLA-DOB/TTBK1/IL12RB1/IL1RL2/TOX/GATA3/TRDC/IL15/CD5/TNFSF13B/ZP4/HLA-DOA/CARD11/IL6/CD6/TBX21/IL15RA	66
BP	GO:1990868	response to chemokine	26/1275	97/18800	8.34784003713615e-10	1.32427098770933e-07	1.11011627160512e-07	XCL1/CXCL9/MPL/CXCL2/GPR17/ACKR2/CCL3L3/CXCR3/CXCR6/CCRL2/CXCL11/CCR2/CXCL1/CXCL10/CCR7/CCL3/XCR1/ACKR1/XCL2/CCR5/CCL26/CCL4/ROBO1/CCL22/CCL24/CXCL13	26
BP	GO:1990869	cellular response to chemokine	26/1275	97/18800	8.34784003713615e-10	1.32427098770933e-07	1.11011627160512e-07	XCL1/CXCL9/MPL/CXCL2/GPR17/ACKR2/CCL3L3/CXCR3/CXCR6/CCRL2/CXCL11/CCR2/CXCL1/CXCL10/CCR7/CCL3/XCR1/ACKR1/XCL2/CCR5/CCL26/CCL4/ROBO1/CCL22/CCL24/CXCL13	26
BP	GO:0050804	modulation of chemical synaptic transmission	64/1275	429/18800	1.97236359096352e-09	3.03685982314531e-07	2.54575350177304e-07	PTGS2/PRRT2/CHRNA5/NFATC4/ADGRB1/NTNG1/NTNG2/PLPPR4/NLGN4X/GRID1/AKAP5/LRRK2/ARC/BCHE/EPHA4/CHRNB2/EGR2/NTF3/LILRB2/GRM8/CALB1/SLC4A8/HOMER1/CNTN2/GRIN2D/GHRL/PHF24/IL1B/EPHB2/MAP1B/RASGRF1/RIMS4/GRIK3/RIMS2/PTPRD/SLC1A1/TMEM25/DLGAP1/CD38/PCDH17/NTRK1/DKK1/CHRNA6/CCR2/TNF/HAP1/P2RY1/GRIK1/SLC6A1/NPTX1/CA2/ADCY1/GRIN2A/CDH2/SLC7A11/MAP1A/ITPKA/DLGAP3/LRRC4/OXTR/CACNG4/LRRTM2/SHISA8/VGF	64
BP	GO:0099177	regulation of trans-synaptic signaling	64/1275	430/18800	2.16834726073198e-09	3.24322797426625e-07	2.71874879097492e-07	PTGS2/PRRT2/CHRNA5/NFATC4/ADGRB1/NTNG1/NTNG2/PLPPR4/NLGN4X/GRID1/AKAP5/LRRK2/ARC/BCHE/EPHA4/CHRNB2/EGR2/NTF3/LILRB2/GRM8/CALB1/SLC4A8/HOMER1/CNTN2/GRIN2D/GHRL/PHF24/IL1B/EPHB2/MAP1B/RASGRF1/RIMS4/GRIK3/RIMS2/PTPRD/SLC1A1/TMEM25/DLGAP1/CD38/PCDH17/NTRK1/DKK1/CHRNA6/CCR2/TNF/HAP1/P2RY1/GRIK1/SLC6A1/NPTX1/CA2/ADCY1/GRIN2A/CDH2/SLC7A11/MAP1A/ITPKA/DLGAP3/LRRC4/OXTR/CACNG4/LRRTM2/SHISA8/VGF	64
BP	GO:0031349	positive regulation of defense response	49/1275	289/18800	2.32009066553326e-09	3.37379850946294e-07	2.82820408906671e-07	PTGS2/GBP5/IFNG/NOD2/LAG3/CADM1/LRRK2/TASL/KIR2DL4/COCH/STAP1/CD28/PIK3CG/NKG7/NLRC4/LTA/IL18/IL1B/CD160/PTGER4/IDO1/ZBP1/NCR3/SERPINE1/SH2D1A/CRTAM/PAK3/NLRC5/CCR2/RASGRP1/TNF/CLEC7A/C2CD4B/FFAR3/CCR7/CCL3/SLAMF6/TTBK1/AIM2/PLA2G7/ITGA2/TLR8/IL15/CGAS/MMP12/SUCNR1/IL6/CCL24/TNFRSF11A	49
BP	GO:0032103	positive regulation of response to external stimulus	65/1275	442/18800	2.65753888599548e-09	3.76005839680712e-07	3.15199989067288e-07	XCL1/PTGS2/GBP5/MSTN/IFNG/CAMK1D/NOD2/LAG3/MIR221/CADM1/LRRK2/TASL/KIR2DL4/COCH/NTF3/STAP1/CD28/SLAMF1/CNTF/PIK3CG/NKG7/NLRC4/GHRL/LTA/IL18/IL1B/CD160/TNFSF14/PTGER4/IDO1/ZBP1/NCR3/SERPINE1/SH2D1A/CRTAM/PAK3/NLRC5/CCR2/RASGRP1/TNF/CLEC7A/CXCL10/C2CD4B/FFAR3/CCR7/CCL3/SLAMF6/TTBK1/AIM2/PLA2G7/XCL2/NTRK3/FGF18/CCL26/ITGA2/TLR8/IL15/CCL4/CGAS/MMP12/SUCNR1/IL6/CCL24/CXCL13/TNFRSF11A	65
BP	GO:0032609	interferon-gamma production	28/1275	117/18800	3.13804547957194e-09	4.21222258604079e-07	3.53104226837663e-07	XCL1/CD96/IRF8/IL12RB2/NOD2/LILRB1/PDE4B/PTPN22/SLAMF1/NLRP6/CD2/LTA/IL18/IL1B/CD160/IL10/CD3E/CRTAM/IL27/CCR2/RASGRP1/TNF/CLEC7A/CCR7/SLAMF6/IL12RB1/GATA3/TLR8	28
BP	GO:0032649	regulation of interferon-gamma production	28/1275	117/18800	3.13804547957194e-09	4.21222258604079e-07	3.53104226837663e-07	XCL1/CD96/IRF8/IL12RB2/NOD2/LILRB1/PDE4B/PTPN22/SLAMF1/NLRP6/CD2/LTA/IL18/IL1B/CD160/IL10/CD3E/CRTAM/IL27/CCR2/RASGRP1/TNF/CLEC7A/CCR7/SLAMF6/IL12RB1/GATA3/TLR8	28
BP	GO:0006874	cellular calcium ion homeostasis	66/1275	456/18800	3.85915586602071e-09	4.98527753637838e-07	4.17908250121378e-07	SPINK1/XCL1/VDR/F2RL3/CXCL9/TMEM178A/LPAR1/ADCYAP1R1/STC2/GPR17/GPR65/TRPC3/ITPR2/ACKR2/JPH2/GPR20/PTPRC/P2RY10/GPR18/CALB1/TNNI3/PIK3CG/CLIC2/TRPA1/GRIN2D/GHRL/TRPV3/CXCR3/BDKRB2/JSRP1/KCNK3/CXCR6/PTGER4/CYSLTR1/PTGER1/P2RY6/CCRL2/CD38/GPR55/SLC8A1/CXCL11/TRPC6/GLP1R/CCR2/KCTD17/CXCL10/MCUB/HAP1/LCK/CCR7/P2RY1/LPAR3/CCL3/XCR1/FASLG/GRIN2A/CCR5/S1PR4/GPR12/PLN/TRPM8/HTR2B/JPH1/OXTR/TAC1/CXCL13	66
BP	GO:0043368	positive T cell selection	15/1275	36/18800	3.90441984702031e-09	4.98527753637838e-07	4.17908250121378e-07	ZAP70/CD3D/PTPRC/BATF/SPN/CD3E/THEMIS/CD3G/LY9/SLAMF6/IL12RB1/TOX/BCL11B/IL6/TBX21	15
BP	GO:0007188	adenylate cyclase-modulating G protein-coupled receptor signaling pathway	43/1275	244/18800	6.75069899273433e-09	8.41426410165815e-07	7.05354989992717e-07	ADCY2/NPR3/CXCL9/CRHR1/LPAR1/ADCYAP1R1/ADGRB1/MTNR1A/PDE4B/GPR65/GPR37L1/AKAP5/GRM8/PTHLH/ADGRL3/GPR62/S1PR5/PTGER4/GRIK3/RIMS2/PTGER1/GABBR2/CXCL11/GLP1R/CXCL10/ADGRB2/CHRM3/FFAR3/P2RY1/LPAR3/SSTR2/MRAP2/ADM2/ADCY1/S1PR4/ADGRE1/GPR12/HTR1A/PLN/ADGRG6/ADGRG5/MRAP/CHGA	43
BP	GO:0019722	calcium-mediated signaling	38/1275	202/18800	8.09704252832247e-09	9.85767851994608e-07	8.26354230124269e-07	NR5A2/ZAP70/NFATC4/LMCD1/LAT/LRRK2/IGF1/ACKR2/PTPRC/NFATC2/GBP1/TNNI3/BHLHA15/CLIC2/GRIN2D/TRAT1/CXCR3/CXCR6/CCRL2/CD3E/TBC1D10C/SLC8A1/SELE/CCR2/TNF/CLEC7A/ADGRB2/CHRM3/CCR7/CCL3/XCR1/GRIN2A/CCR5/PLN/CCL4/TRPM8/SLA2/HTR2B	38
BP	GO:0050670	regulation of lymphocyte proliferation	41/1275	230/18800	1.07373984575141e-08	1.27750638466106e-06	1.07091421457838e-06	XCL1/MPL/ZAP70/CLECL1/LILRB1/FCGR3A/IGF1/PTPN22/CTLA4/FCRL3/CHRNB2/LILRB2/CD28/PTPRC/NFATC2/SLAMF1/IL18/IL7/IL1B/EPHB2/IDO1/IL10/CD38/SPN/CD3E/CRTAM/IL27/CCR2/CD70/RASAL3/CD300A/CLEC4G/IL12RB1/IKZF3/IL15/TNFSF13B/ZP4/CARD11/IL6/IRF1/CD6	41
BP	GO:0055074	calcium ion homeostasis	66/1275	468/18800	1.1035817692391e-08	1.28383345821482e-06	1.07621810431762e-06	SPINK1/XCL1/VDR/F2RL3/CXCL9/TMEM178A/LPAR1/ADCYAP1R1/STC2/GPR17/GPR65/TRPC3/ITPR2/ACKR2/JPH2/GPR20/PTPRC/P2RY10/GPR18/CALB1/TNNI3/PIK3CG/CLIC2/TRPA1/GRIN2D/GHRL/TRPV3/CXCR3/BDKRB2/JSRP1/KCNK3/CXCR6/PTGER4/CYSLTR1/PTGER1/P2RY6/CCRL2/CD38/GPR55/SLC8A1/CXCL11/TRPC6/GLP1R/CCR2/KCTD17/CXCL10/MCUB/HAP1/LCK/CCR7/P2RY1/LPAR3/CCL3/XCR1/FASLG/GRIN2A/CCR5/S1PR4/GPR12/PLN/TRPM8/HTR2B/JPH1/OXTR/TAC1/CXCL13	66
BP	GO:0032944	regulation of mononuclear cell proliferation	41/1275	233/18800	1.57707984939081e-08	1.78023624808941e-06	1.49234502956512e-06	XCL1/MPL/ZAP70/CLECL1/LILRB1/FCGR3A/IGF1/PTPN22/CTLA4/FCRL3/CHRNB2/LILRB2/CD28/PTPRC/NFATC2/SLAMF1/IL18/IL7/IL1B/EPHB2/IDO1/IL10/CD38/SPN/CD3E/CRTAM/IL27/CCR2/CD70/RASAL3/CD300A/CLEC4G/IL12RB1/IKZF3/IL15/TNFSF13B/ZP4/CARD11/IL6/IRF1/CD6	41
BP	GO:0051963	regulation of synapse assembly	25/1275	103/18800	1.59830188462659e-08	1.78023624808941e-06	1.49234502956512e-06	ADGRB1/NTNG2/LINGO2/CHRNB2/ST8SIA2/GHRL/SLIT1/EPHB2/PTPRD/GPC4/LRFN5/NTRK1/DKK1/GPC6/NEGR1/SIX4/NPTX1/AMIGO2/NTRK3/LRRN3/MDGA1/SLITRK2/OXTR/LRRTM2/THBS2	25
BP	GO:0050671	positive regulation of lymphocyte proliferation	30/1275	141/18800	1.65039768956137e-08	1.79996498017787e-06	1.50888332626784e-06	XCL1/MPL/ZAP70/CLECL1/FCGR3A/IGF1/PTPN22/FCRL3/CHRNB2/LILRB2/CD28/PTPRC/NFATC2/SLAMF1/IL18/IL7/IL1B/EPHB2/CD38/CD3E/CCR2/CD70/RASAL3/IL12RB1/IL15/TNFSF13B/ZP4/CARD11/IL6/CD6	30
BP	GO:0071674	mononuclear cell migration	37/1275	199/18800	1.75675489294306e-08	1.85275033938121e-06	1.55313249180722e-06	XCL1/ECM1/FUT7/MSTN/ZAP70/SLAMF1/PIK3CG/CCL3L3/TNFSF14/GCSAM/SPN/SERPINE1/CRTAM/CXCL11/PTPRO/CCR2/TNF/MYO1G/CXCL10/JAML/ITGAL/CCR7/CCL3/SLAMF8/PLA2G7/XCL2/CCR5/ITGA4/CCL26/GATA3/CCL4/CCL22/IL6/CCL24/TBX21/CXCL13/TNFRSF11A	37
BP	GO:0072503	cellular divalent inorganic cation homeostasis	68/1275	494/18800	1.76958007581778e-08	1.85275033938121e-06	1.55313249180722e-06	SPINK1/XCL1/VDR/F2RL3/CXCL9/TMEM178A/LPAR1/ADCYAP1R1/STC2/GPR17/GPR65/TRPC3/ITPR2/ACKR2/JPH2/MT3/GPR20/PTPRC/P2RY10/GPR18/CALB1/TNNI3/PIK3CG/CLIC2/TRPA1/GRIN2D/GHRL/TRPV3/CXCR3/BDKRB2/JSRP1/KCNK3/CXCR6/PTGER4/CYSLTR1/PTGER1/P2RY6/SLC1A1/CCRL2/CD38/GPR55/SLC8A1/CXCL11/TRPC6/GLP1R/CCR2/KCTD17/CXCL10/MCUB/HAP1/LCK/CCR7/P2RY1/LPAR3/CCL3/XCR1/FASLG/GRIN2A/CCR5/S1PR4/GPR12/PLN/TRPM8/HTR2B/JPH1/OXTR/TAC…	68
BP	GO:0032946	positive regulation of mononuclear cell proliferation	30/1275	143/18800	2.32041534225759e-08	2.38183810131735e-06	1.9966587331005e-06	XCL1/MPL/ZAP70/CLECL1/FCGR3A/IGF1/PTPN22/FCRL3/CHRNB2/LILRB2/CD28/PTPRC/NFATC2/SLAMF1/IL18/IL7/IL1B/EPHB2/CD38/CD3E/CCR2/CD70/RASAL3/IL12RB1/IL15/TNFSF13B/ZP4/CARD11/IL6/CD6	30
BP	GO:0002443	leukocyte mediated immunity	64/1275	457/18800	2.41564913437132e-08	2.43190831123728e-06	2.03863183020122e-06	XCL1/CD96/FUT7/NOD2/LILRB1/LAT/LAG3/CADM1/FCGR3A/IL21R/FCER2/KIR2DL4/STAP1/CD28/PTPRC/SLAMF1/BATF/PIK3CG/NLRP6/NKG7/FCGR1A/LTA/IL18/IL1B/CD160/CD8A/IL10/TRBC2/NCR3/C4A/HFE/HLA-DQB2/SH2D1A/CRTAM/PRF1/CCR2/CD70/RASGRP1/TRBC1/TNF/CLEC7A/MYO1G/CD27/CD300A/CLEC4G/CCL3/SLAMF6/HLA-DOB/IL12RB1/CD84/GATA3/TRDC/TLR8/GZMB/SLA2/ULBP1/SUSD4/HLA-DOA/C4B/IL6/CHGA/TBX21/CSF2RB/FOXF1	64
BP	GO:0032729	positive regulation of interferon-gamma production	21/1275	77/18800	2.48905166061018e-08	2.45852555533855e-06	2.06094466198289e-06	IRF8/IL12RB2/LILRB1/PDE4B/PTPN22/SLAMF1/CD2/LTA/IL18/IL1B/CD160/CD3E/CRTAM/IL27/CCR2/RASGRP1/TNF/CLEC7A/SLAMF6/IL12RB1/TLR8	21
BP	GO:1903706	regulation of hemopoiesis	55/1275	371/18800	3.37271778092552e-08	3.26966251539724e-06	2.74090846562933e-06	GPR171/MPL/TMEM178A/ZAP70/IFNG/RHOH/LILRB1/DCSTAMP/LAG3/MIR221/PSG9/SPINK5/EGR3/GLI2/CTLA4/FCRL3/LILRB2/CD28/PTPRC/CD2/IL18/IL7/TNFAIP6/TESPA1/MYB/FGL2/ZEB1/IL10/DLL1/GPR55/PRDM1/CRTAM/IL27/CCR2/RASGRP1/RAB7B/TNF/GPR68/CD27/CCL3/IL12RB1/SLAMF8/IL1RL2/TOX/ZNF683/GATA3/IKZF3/IL15/LIF/HLA-DOA/CARD11/IRF1/CAMK4/TBX21/IL15RA	55
BP	GO:0002449	lymphocyte mediated immunity	54/1275	365/18800	4.81576427028043e-08	4.58373199180328e-06	3.84247296512901e-06	XCL1/CD96/FUT7/NOD2/LILRB1/LAG3/CADM1/FCGR3A/IL21R/FCER2/KIR2DL4/CD28/PTPRC/SLAMF1/BATF/NKG7/FCGR1A/LTA/IL18/IL1B/CD160/CD8A/IL10/TRBC2/NCR3/C4A/HFE/HLA-DQB2/SH2D1A/CRTAM/PRF1/CCR2/CD70/RASGRP1/TRBC1/TNF/MYO1G/CD27/CLEC4G/SLAMF6/HLA-DOB/IL12RB1/GATA3/TRDC/TLR8/GZMB/SLA2/ULBP1/SUSD4/HLA-DOA/C4B/IL6/TBX21/CSF2RB	54
BP	GO:0070663	regulation of leukocyte proliferation	42/1275	254/18800	6.66257633014088e-08	6.22831912290848e-06	5.22110539856341e-06	XCL1/MPL/ZAP70/CLECL1/LILRB1/FCGR3A/IGF1/PTPN22/CTLA4/FCRL3/CHRNB2/LILRB2/CD28/PTPRC/NFATC2/SLAMF1/IL18/IL7/IL1B/EPHB2/IDO1/IL10/CD38/SPN/CD3E/CRTAM/IL27/CCR2/CD70/RASAL3/CD300A/CLEC4G/IL12RB1/IKZF3/IL15/TNFSF13B/ZP4/CARD11/IL6/IRF1/CD6/CSF2RB	42
BP	GO:0070665	positive regulation of leukocyte proliferation	31/1275	158/18800	6.97865025220403e-08	6.40933931057686e-06	5.37285187468857e-06	XCL1/MPL/ZAP70/CLECL1/FCGR3A/IGF1/PTPN22/FCRL3/CHRNB2/LILRB2/CD28/PTPRC/NFATC2/SLAMF1/IL18/IL7/IL1B/EPHB2/CD38/CD3E/CCR2/CD70/RASAL3/IL12RB1/IL15/TNFSF13B/ZP4/CARD11/IL6/CD6/CSF2RB	31
BP	GO:0072676	lymphocyte migration	26/1275	119/18800	8.35457587570591e-08	7.54072494988284e-06	6.32127528599237e-06	XCL1/ECM1/FUT7/ZAP70/PIK3CG/CCL3L3/TNFSF14/GCSAM/SPN/CRTAM/CXCL11/CCR2/MYO1G/CXCL10/ITGAL/CCR7/CCL3/XCL2/ITGA4/CCL26/GATA3/CCL4/CCL22/CCL24/TBX21/CXCL13	26
BP	GO:0060326	cell chemotaxis	48/1275	315/18800	1.07335925242824e-07	9.52378929908787e-06	7.98364803456438e-06	XCL1/MSTN/CXCL9/LPAR1/CAMK1D/NOD2/BIN2/CXCL2/PDE4B/EGR3/ACKR2/DOCK4/STAP1/GPR18/SLAMF1/PIK3CG/MTUS1/CCL3L3/IL1B/TNFAIP6/CXCR3/TNFSF14/CXCR6/IL10/CCRL2/SERPINE1/CXCL11/PTPRO/CCR2/CXCL1/CXCL10/JAML/CCR7/CCL3/XCR1/SLAMF8/PLA2G7/XCL2/CCR5/FGF18/CCL26/CCL4/CCL22/IL6/CCL24/CHGA/CXCL13/TNFRSF11A	48
BP	GO:0050727	regulation of inflammatory response	56/1275	394/18800	1.09680005981184e-07	9.56958052185827e-06	8.0220341216764e-06	XCL1/PTGS2/FUT7/MIR187/IFNG/NOD2/CASP12/MIR221/LRRK2/IGF1/GGT1/STAP1/CD28/PTPRC/PIK3CG/NLRP6/NKG7/GHRL/LTA/IL18/IL1B/TNFAIP6/MEFV/BIRC3/ADAMTS12/PTGER4/IDO1/ZBP1/IL10/SMPDL3B/SERPINE1/LRFN5/CASP5/SELE/CCR2/TNF/C2CD4B/FFAR3/CCR7/CCL3/SIGLEC10/TTBK1/SLAMF8/PLA2G7/IL1RL2/ITGA2/GATA3/F12/IL15/MMP9/SUCNR1/IL6/CCL24/CST7/TNFRSF11A/FOXF1	56
BP	GO:0034329	cell junction assembly	58/1275	420/18800	1.78067939392213e-07	1.52817321757088e-05	1.28104441643855e-05	CDH6/ADGRB1/NTNG2/ARHGAP6/NLGN4X/LINGO2/GABRB3/CLDN3/CHRNB2/CLDN4/UGT8/ST8SIA2/GHRL/CDH24/ADGRL3/IL1B/OCLN/SLIT1/EPHB2/SDK2/MAP1B/PCDHB2/PTPRD/PCDH17/GPC4/LRFN5/ERBB4/NTRK1/DKK1/PTPRO/GJA5/GPC6/CLDN1/DNM3/TNF/NEGR1/SIX4/NPTX1/AMIGO2/PCDHB16/GJC1/PCDHB10/CBLN4/NTRK3/LRRN3/CDH2/PCDHB6/PCDHB9/CAMSAP3/MDGA1/ITGA2/SLITRK2/GPBAR1/LRRC4/OXTR/LRRTM2/THBS2/LGI2	58
BP	GO:0097529	myeloid leukocyte migration	38/1275	229/18800	2.53545082010499e-07	2.14082016826607e-05	1.79461705755818e-05	XCL1/FUT7/MSTN/CXCL9/RHOH/CAMK1D/NOD2/CXCL2/PDE4B/STAP1/SLAMF1/PIK3CG/MTUS1/CCL3L3/IL1B/TNFAIP6/PTGER4/SERPINE1/CXCL11/PTPRO/CCR2/CXCL1/CD300A/CXCL10/JAML/CCR7/CCL3/SLAMF8/PLA2G7/XCL2/CCL26/CCL4/CCL22/IL6/CCL24/CHGA/CXCL13/TNFRSF11A	38
BP	GO:0046632	alpha-beta T cell differentiation	24/1275	111/18800	3.19891097104556e-07	2.658142687845e-05	2.22828067473499e-05	EOMES/FUT7/ZAP70/IFNG/GPR18/BATF/IL18/RORC/MYB/PTGER4/SPN/PRDM1/IL27/LY9/SLAMF6/IL12RB1/TOX/ZNF683/GATA3/BCL11B/IL6/IRF1/TBX21/ITK	24
BP	GO:0050729	positive regulation of inflammatory response	28/1275	145/18800	4.17823979090381e-07	3.41766957896585e-05	2.86498054083519e-05	PTGS2/IFNG/LRRK2/STAP1/CD28/PIK3CG/NKG7/LTA/IL18/IL1B/PTGER4/IDO1/ZBP1/SERPINE1/CCR2/TNF/C2CD4B/FFAR3/CCR7/CCL3/TTBK1/PLA2G7/ITGA2/IL15/SUCNR1/IL6/CCL24/TNFRSF11A	28
BP	GO:0046634	regulation of alpha-beta T cell activation	23/1275	105/18800	4.38286544229688e-07	3.51385653991661e-05	2.94561261044837e-05	XCL1/ZAP70/IFNG/LILRB1/PTPN22/CD28/PTPRC/IL18/CD160/MYB/HFE/CD3E/PRDM1/CRTAM/IL27/CCR2/RASAL3/CD300A/IL12RB1/ZNF683/GATA3/IRF1/TBX21	23
BP	GO:0002460	adaptive immune response based on somatic recombination of immune receptors built from immunoglobulin superfamily domains	52/1275	370/18800	4.43007701307538e-07	3.51385653991661e-05	2.94561261044837e-05	XCL1/IL18BP/FUT7/NOD2/LILRB1/PSG9/FCGR3A/IL21R/FCER2/CD28/PTPRC/SLAMF1/BATF/FCGR1A/LTA/IL18/IL1B/EPHB2/RORC/CD8A/IL10/TRBC2/C4A/HFE/HLA-DQB2/SPN/PRF1/IL27/CCR2/CD70/TRBC1/TNF/CLEC7A/MYO1G/CD27/CLEC4G/LY9/SLAMF6/HLA-DOB/IL12RB1/GATA3/TRDC/TLR8/TNFSF13B/SLA2/SUSD4/HLA-DOA/C4B/IL6/TBX21/CXCL13/CSF2RB	52
BP	GO:0097530	granulocyte migration	29/1275	154/18800	4.54251504461671e-07	3.54926362068186e-05	2.9752938289092e-05	XCL1/FUT7/MSTN/CXCL9/RHOH/CAMK1D/NOD2/CXCL2/PDE4B/SLAMF1/PIK3CG/CCL3L3/IL1B/TNFAIP6/PTGER4/CXCL11/CXCL1/CD300A/CXCL10/JAML/CCR7/CCL3/SLAMF8/XCL2/CCL26/CCL4/CCL22/CCL24/CXCL13	29
BP	GO:0007189	adenylate cyclase-activating G protein-coupled receptor signaling pathway	29/1275	155/18800	5.23178397936047e-07	4.0277042841106e-05	3.37636337615384e-05	ADCY2/CXCL9/CRHR1/LPAR1/ADGRB1/PDE4B/GPR65/PTHLH/ADGRL3/GPR62/S1PR5/PTGER4/PTGER1/CXCL11/GLP1R/CXCL10/ADGRB2/LPAR3/MRAP2/ADM2/ADCY1/S1PR4/ADGRE1/GPR12/PLN/ADGRG6/ADGRG5/MRAP/CHGA	29
BP	GO:0030595	leukocyte chemotaxis	38/1275	236/18800	5.5476460900341e-07	4.1675745298852e-05	3.49361448048889e-05	XCL1/MSTN/CXCL9/CAMK1D/NOD2/CXCL2/PDE4B/STAP1/GPR18/SLAMF1/PIK3CG/MTUS1/CCL3L3/IL1B/TNFAIP6/TNFSF14/IL10/SERPINE1/CXCL11/PTPRO/CCR2/CXCL1/CXCL10/JAML/CCR7/CCL3/SLAMF8/PLA2G7/XCL2/CCR5/CCL26/CCL4/CCL22/IL6/CCL24/CHGA/CXCL13/TNFRSF11A	38
BP	GO:0006816	calcium ion transport	57/1275	424/18800	5.57268800557715e-07	4.1675745298852e-05	3.49361448048889e-05	SPINK1/XCL1/PTGS2/VDR/F2RL3/CXCL9/CRHR1/ADCYAP1R1/LILRB1/STC2/PDE4B/TRPC3/ITPR2/JPH2/CACNA1I/FCRL3/CHRNB2/LILRB2/PTPRC/HOMER1/BHLHA15/PIK3CG/CLIC2/TRPA1/CATSPER3/GRIN2D/TRPV3/RRAD/JSRP1/CACNB4/CYSLTR1/CACNA2D4/P2RY6/GEM/SLC8A1/CXCL11/TRPC6/CXCL10/MCUB/HAP1/LCK/CCR7/CCL3/XCR1/FASLG/CD84/GRIN2A/CCR5/EGF/PKD2L1/NPPA/PLN/CCL4/TRPM8/HTR2B/JPH1/CACNG4	57
BP	GO:0002697	regulation of immune effector process	50/1275	353/18800	5.80054573480331e-07	4.26923399852573e-05	3.57883407024657e-05	XCL1/CD96/FUT7/IFNG/NOD2/LILRB1/LAG3/CADM1/SPINK5/PTPN22/FCER2/FCRL3/KIR2DL4/STAP1/CD28/PTPRC/SLAMF1/TRIL/LTA/IL18/IL1B/CD160/EPHB2/CD5L/MYB/FGL2/IL10/NCR3/HFE/SH2D1A/CRTAM/IL27/CCR2/RASGRP1/TNF/CLEC7A/CD300A/CLEC4G/FFAR3/SLAMF6/IL12RB1/SLAMF8/CD84/ZNF683/GATA3/CGAS/SUSD4/IL6/TBX21/FOXF1	50
BP	GO:0002685	regulation of leukocyte migration	36/1275	218/18800	5.87172584324455e-07	4.26923399852573e-05	3.57883407024657e-05	XCL1/ECM1/FUT7/MSTN/RHOH/CAMK1D/NOD2/STAP1/GPR18/SLAMF1/MTUS1/TNFAIP6/CXCR3/TNFSF14/GCSAM/PTGER4/SPN/SERPINE1/SELE/CCR2/TNF/LYVE1/CD300A/CXCL10/CCR7/CCL3/SLAMF8/PLA2G7/XCL2/TNFRSF18/ITGA4/ITGA2/CCL4/IL6/CCL24/CXCL13	36
BP	GO:0002683	negative regulation of immune system process	57/1275	425/18800	6.0222358318959e-07	4.27923832703965e-05	3.58722054701217e-05	XCL1/CD96/TMEM178A/NOD2/LILRB1/LAG3/MIR221/SPINK5/UBASH3A/PTPN22/CTLA4/FCRL3/KIR2DL4/LILRB2/STAP1/PTPRC/CD300LF/GPR18/SLAMF1/GBP1/NLRP6/PDCD1/TNFAIP6/CD160/GCSAM/FGL2/PTGER4/IDO1/LAX1/IL10/HFE/SPN/TBC1D10C/SH2D1A/LRFN5/GPR55/CRTAM/NLRC5/CCR2/TNF/GPR68/SAMSN1/CD300A/CLEC4G/CCL3/HLA-DOB/SLAMF8/CD84/TIGIT/SLA2/SUSD4/HLA-DOA/MMP12/IRF1/TBX21/CST7/FOXF1	57
BP	GO:0045061	thymic T cell selection	10/1275	22/18800	6.0489710831124e-07	4.27923832703965e-05	3.58722054701217e-05	ZAP70/CD3D/CD28/PTPRC/CD3E/CD3G/CCR7/TOX/GATA3/CARD11	10
BP	GO:0042129	regulation of T cell proliferation	31/1275	174/18800	6.57915884727547e-07	4.59225287539828e-05	3.84961589253213e-05	XCL1/ZAP70/CLECL1/LILRB1/IGF1/PTPN22/CTLA4/LILRB2/CD28/PTPRC/SLAMF1/IL18/IL1B/IDO1/IL10/SPN/CD3E/CRTAM/IL27/CCR2/CD70/RASAL3/CLEC4G/IL12RB1/IL15/TNFSF13B/ZP4/CARD11/IL6/IRF1/CD6	31
BP	GO:0034341	response to interferon-gamma	27/1275	140/18800	6.86670645574656e-07	4.72989582839911e-05	3.96499989113676e-05	XCL1/GBP5/IRF8/GBP2/IFNG/UBD/AQP4/KYNU/GBP4/GBP1/CCL3L3/MEFV/CIITA/GBP3/NLRC5/CLDN1/RAB7B/TNF/CCL3/FASLG/IL12RB1/XCL2/CCL26/CCL4/CCL22/IRF1/CCL24	27
BP	GO:0046651	lymphocyte proliferation	44/1275	296/18800	7.26559704454342e-07	4.93966240625777e-05	4.14084402989768e-05	XCL1/MPL/ZAP70/CLECL1/LILRB1/FCGR3A/IGF1/PTPN22/CTLA4/FCRL3/CHRNB2/LILRB2/CD28/PTPRC/NFATC2/SLAMF1/PIK3CG/IL18/IL7/IL1B/TNFSF14/EPHB2/IDO1/IL10/CD38/SPN/CD3E/CRTAM/IL27/CCR2/CD70/RASGRP1/RASAL3/CD300A/CLEC4G/IL12RB1/IKZF3/IL15/TNFSF13B/ZP4/CARD11/IL6/IRF1/CD6	44
BP	GO:0002706	regulation of lymphocyte mediated immunity	31/1275	175/18800	7.48522392761251e-07	5.02373682833993e-05	4.21132234199954e-05	XCL1/CD96/FUT7/NOD2/LILRB1/LAG3/CADM1/FCER2/KIR2DL4/CD28/PTPRC/SLAMF1/LTA/IL18/IL1B/CD160/IL10/NCR3/HFE/SH2D1A/CRTAM/CCR2/RASGRP1/TNF/CLEC4G/SLAMF6/IL12RB1/GATA3/SUSD4/IL6/TBX21	31
BP	GO:0050766	positive regulation of phagocytosis	18/1275	71/18800	8.06672564135095e-07	5.34548211803446e-05	4.48103653548196e-05	IFNG/CAMK1D/NOD2/STAP1/SIRPG/PTPRC/CD300LF/IL1B/IL2RB/C4A/TNF/CLEC7A/RAB31/ITGA2/IL15/IL2RG/C4B/IL15RA	18
BP	GO:0007156	homophilic cell adhesion via plasma membrane adhesion molecules	30/1275	168/18800	9.42939649671459e-07	6.17036133253761e-05	5.1725202624741e-05	CDH6/NEXN/CADM1/PCDHA11/CNTN2/PCDHA10/CDH24/SDK2/PCDHB2/PCDHA7/PCDH17/PCDHA3/PCDH20/PCDHA6/PCDHA13/PCDHB8/PCDHAC2/AMIGO2/PCDHB16/PCDHA12/PCDHB10/CD84/PCDHB18P/CDH2/PCDHB6/PCDHB9/PCDHAC1/NECTIN4/EMB/ROBO1	30
BP	GO:0042098	T cell proliferation	34/1275	204/18800	9.64162259172782e-07	6.23134497132039e-05	5.22364192136625e-05	XCL1/ZAP70/CLECL1/LILRB1/IGF1/PTPN22/CTLA4/LILRB2/CD28/PTPRC/SLAMF1/PIK3CG/IL18/IL1B/TNFSF14/IDO1/IL10/SPN/CD3E/CRTAM/IL27/CCR2/CD70/RASGRP1/RASAL3/CLEC4G/IL12RB1/IL15/TNFSF13B/ZP4/CARD11/IL6/IRF1/CD6	34
BP	GO:0031343	positive regulation of cell killing	17/1275	65/18800	1.01116286642888e-06	6.45541171433556e-05	5.41147367155582e-05	XCL1/IFNG/LAG3/CADM1/FCER2/STAP1/PTPRC/CD160/CD5L/NCR3/SH2D1A/CRTAM/PRF1/RASGRP1/CLEC7A/SLAMF6/IL12RB1	17
BP	GO:0032943	mononuclear cell proliferation	44/1275	300/18800	1.05472445481218e-06	6.65238857944791e-05	5.57659638822065e-05	XCL1/MPL/ZAP70/CLECL1/LILRB1/FCGR3A/IGF1/PTPN22/CTLA4/FCRL3/CHRNB2/LILRB2/CD28/PTPRC/NFATC2/SLAMF1/PIK3CG/IL18/IL7/IL1B/TNFSF14/EPHB2/IDO1/IL10/CD38/SPN/CD3E/CRTAM/IL27/CCR2/CD70/RASGRP1/RASAL3/CD300A/CLEC4G/IL12RB1/IKZF3/IL15/TNFSF13B/ZP4/CARD11/IL6/IRF1/CD6	44
BP	GO:0050852	T cell receptor signaling pathway	25/1275	127/18800	1.18391437039428e-06	7.3783234869215e-05	6.18513660422777e-05	ZAP70/PDE4B/LCP2/UBASH3A/PTPN22/CTLA4/CD28/PTPRC/GBP1/CD247/TRAT1/TESPA1/CD160/CD8A/THEMIS/SH2D1A/SKAP1/CD300A/LCK/CCR7/GATA3/CD8B/SLA2/CARD11/ITK	25
BP	GO:0042102	positive regulation of T cell proliferation	22/1275	103/18800	1.22238080301333e-06	7.52842765149977e-05	6.31096664738401e-05	XCL1/ZAP70/CLECL1/IGF1/PTPN22/LILRB2/CD28/PTPRC/SLAMF1/IL18/IL1B/CD3E/CCR2/CD70/RASAL3/IL12RB1/IL15/TNFSF13B/ZP4/CARD11/IL6/CD6	22
BP	GO:1990266	neutrophil migration	25/1275	128/18800	1.37787717920257e-06	8.38742678270402e-05	7.03105258273625e-05	XCL1/FUT7/CXCL9/RHOH/CAMK1D/NOD2/CXCL2/PDE4B/PIK3CG/CCL3L3/IL1B/TNFAIP6/CXCL11/CXCL1/CXCL10/JAML/CCR7/CCL3/SLAMF8/XCL2/CCL26/CCL4/CCL22/CCL24/CXCL13	25
BP	GO:0050731	positive regulation of peptidyl-tyrosine phosphorylation	32/1275	190/18800	1.57712369802813e-06	9.4899339760658e-05	7.95526763106989e-05	CASS4/AFAP1L2/IFNG/NOD2/GFRA1/MIR221/IGF1/DOK7/EPHA4/NTF3/STAP1/PTPRC/CNTF/FCGR1A/GHRL/IL18/VTN/ENPP2/IL11/CD3E/ERBB4/TNF/CLEC7A/CNTN1/CTF1/TNFRSF18/EGF/IL15/GHR/LIF/IL6/ITGB3	32
BP	GO:0150077	regulation of neuroinflammatory response	13/1275	41/18800	1.77417422551675e-06	0.000105543205347502	8.8475267298796e-05	PTGS2/LRRK2/IGF1/STAP1/PTPRC/IL18/IL1B/TNF/CCL3/TTBK1/MMP9/IL6/CST7	13
BP	GO:0030593	neutrophil chemotaxis	22/1275	106/18800	2.03450947519642e-06	0.000119670304524194	0.000100317800143038	XCL1/CXCL9/CAMK1D/NOD2/CXCL2/PDE4B/PIK3CG/CCL3L3/IL1B/TNFAIP6/CXCL11/CXCL1/CXCL10/JAML/CCR7/CCL3/XCL2/CCL26/CCL4/CCL22/CCL24/CXCL13	22
BP	GO:0099560	synaptic membrane adhesion	10/1275	25/18800	2.5333448571422e-06	0.000145908705110782	0.000122313053155753	NTNG1/NTNG2/PTPRD/PCDH17/GPC4/LRFN5/GPC6/MDGA1/SLITRK2/LRRC4	10
BP	GO:0070661	leukocyte proliferation	46/1275	330/18800	2.53633088158188e-06	0.000145908705110782	0.000122313053155753	XCL1/NPR3/MPL/ZAP70/CLECL1/LILRB1/FCGR3A/IGF1/PTPN22/CTLA4/FCRL3/CHRNB2/LILRB2/CD28/PTPRC/NFATC2/SLAMF1/PIK3CG/IL18/IL7/IL1B/TNFSF14/EPHB2/IDO1/IL10/CD38/SPN/CD3E/CRTAM/IL27/CCR2/CD70/RASGRP1/RASAL3/CD300A/CLEC4G/IL12RB1/IKZF3/IL15/TNFSF13B/ZP4/CARD11/IL6/IRF1/CD6/CSF2RB	46
BP	GO:0002708	positive regulation of lymphocyte mediated immunity	23/1275	117/18800	3.20802389693513e-06	0.000182543533700602	0.000153023473985384	XCL1/NOD2/LAG3/CADM1/FCER2/KIR2DL4/CD28/PTPRC/SLAMF1/LTA/IL18/IL1B/CD160/NCR3/SH2D1A/CRTAM/RASGRP1/TNF/SLAMF6/IL12RB1/GATA3/IL6/TBX21	23
BP	GO:0007411	axon guidance	36/1275	234/18800	3.25706959107476e-06	0.000183341497949208	0.000153692395304931	LAMA1/FOXD1/CRPPA/TUBB3/RHOH/PLXNA4/GBX2/UNC5A/NEXN/LGR6/GLI2/EPHA4/EGR2/FEZ1/UNC5D/CNTN2/SEMA3E/SLIT1/EPHB2/KIF5C/NTRK1/PTPRO/SEMA3C/UNC5C/EPHA8/ARX/CHL1/CNTN1/NCAM1/BMPR1B/GATA3/BCL11B/GFRA3/EMB/ROBO1/VAX1	36
BP	GO:0033077	T cell differentiation in thymus	18/1275	78/18800	3.50502006904526e-06	0.000195199787887786	0.000163633019796749	ZAP70/CD3D/EGR3/GLI2/CD28/PTPRC/IL1B/TESPA1/ZEB1/CD3E/RASGRP1/CD3G/CCR7/TOX/GATA3/BCL11B/CARD11/CAMK4	18
BP	GO:0097485	neuron projection guidance	36/1275	235/18800	3.60039862047621e-06	0.000198400913454663	0.000166316474778563	LAMA1/FOXD1/CRPPA/TUBB3/RHOH/PLXNA4/GBX2/UNC5A/NEXN/LGR6/GLI2/EPHA4/EGR2/FEZ1/UNC5D/CNTN2/SEMA3E/SLIT1/EPHB2/KIF5C/NTRK1/PTPRO/SEMA3C/UNC5C/EPHA8/ARX/CHL1/CNTN1/NCAM1/BMPR1B/GATA3/BCL11B/GFRA3/EMB/ROBO1/VAX1	36
BP	GO:0071346	cellular response to interferon-gamma	23/1275	118/18800	3.73258789973715e-06	0.000203542683907541	0.000170626742916712	XCL1/GBP5/IRF8/GBP2/IFNG/AQP4/GBP4/GBP1/CCL3L3/GBP3/NLRC5/CLDN1/RAB7B/TNF/CCL3/FASLG/IL12RB1/XCL2/CCL26/CCL4/CCL22/IRF1/CCL24	23
BP	GO:0002703	regulation of leukocyte mediated immunity	36/1275	236/18800	3.97688714980593e-06	0.000214628909579733	0.000179920157651014	XCL1/CD96/FUT7/NOD2/LILRB1/LAG3/CADM1/FCER2/KIR2DL4/STAP1/CD28/PTPRC/SLAMF1/LTA/IL18/IL1B/CD160/IL10/NCR3/HFE/SH2D1A/CRTAM/CCR2/RASGRP1/TNF/CLEC7A/CD300A/CLEC4G/SLAMF6/IL12RB1/CD84/GATA3/SUSD4/IL6/TBX21/FOXF1	36
BP	GO:0007409	axonogenesis	55/1275	430/18800	4.11341865144615e-06	0.0002197321085747	0.000184198091921364	LAMA1/FOXD1/ADGRB1/CRPPA/TUBB3/RHOH/NTNG1/PLXNA4/NTNG2/CRABP2/PLPPR4/GBX2/UNC5A/NEXN/LGR6/GLI2/EPHA4/MT3/CHRNB2/EGR2/FEZ1/UNC5D/CNTN2/NKX6-1/COBL/SEMA3E/ATP8A2/SLIT1/EPHB2/MAP1B/KIF5C/PAK3/NTRK1/PTPRO/SEMA3C/UNC5C/EPHA8/ARX/CHL1/LPAR3/CNTN1/NPTX1/NCAM1/ADCY1/CDH2/ITGA4/BMPR1B/GATA3/BCL11B/GFRA3/MAP1A/SLITRK2/EMB/ROBO1/VAX1	55
BP	GO:0010975	regulation of neuron projection development	55/1275	431/18800	4.41225053740896e-06	0.000233314460235716	0.000195583971190409	LPAR1/NFATC4/CAMK1D/NTNG1/PLXNA4/NTNG2/CRABP2/MIR221/LRRK2/ARC/SDC2/EPHA4/MT3/CHRNB2/FEZ1/INPP5J/CNTF/MIR219A1/CNTN2/COBL/SEMA3E/GFI1/HECW2/ATP8A2/ZDHHC15/SLIT1/SPOCK1/EPHB2/MAP1B/PACSIN1/PPFIA2/PTPRD/CD38/PRRX1/PAK3/MFSD2A/NTRK1/DKK1/PTPRO/SEMA3C/DNM3/ROR1/NEGR1/LPAR3/TRIM67/CNTN1/NDRG4/NTRK3/CDH2/TOX/GATA3/ITPKA/BCL11A/NGEF/ROBO1	55
BP	GO:0071621	granulocyte chemotaxis	24/1275	128/18800	4.70244957549655e-06	0.000246173235277244	0.000206363287160475	XCL1/MSTN/CXCL9/CAMK1D/NOD2/CXCL2/PDE4B/SLAMF1/PIK3CG/CCL3L3/IL1B/TNFAIP6/CXCL11/CXCL1/CXCL10/JAML/CCR7/CCL3/XCL2/CCL26/CCL4/CCL22/CCL24/CXCL13	24
BP	GO:1901888	regulation of cell junction assembly	32/1275	201/18800	5.42907987292929e-06	0.000281398347869157	0.000235891964463181	ADGRB1/NTNG2/ARHGAP6/LINGO2/CLDN3/CHRNB2/ST8SIA2/GHRL/IL1B/SLIT1/EPHB2/PTPRD/GPC4/LRFN5/NTRK1/DKK1/GPC6/CLDN1/TNF/NEGR1/SIX4/NPTX1/AMIGO2/NTRK3/LRRN3/CAMSAP3/MDGA1/SLITRK2/GPBAR1/OXTR/LRRTM2/THBS2	32
BP	GO:0002920	regulation of humoral immune response	13/1275	45/18800	5.69641211370775e-06	0.000289537673888556	0.000242715037941263	NOD2/SPINK5/GATA6/FCER2/PTPRC/LTA/IL1B/CD5L/TNF/CCR7/SUSD4/ZP4/CXCL13	13
BP	GO:0002705	positive regulation of leukocyte mediated immunity	25/1275	138/18800	5.69672978233452e-06	0.000289537673888556	0.000242715037941263	XCL1/NOD2/LAG3/CADM1/FCER2/KIR2DL4/STAP1/CD28/PTPRC/SLAMF1/LTA/IL18/IL1B/CD160/NCR3/SH2D1A/CRTAM/RASGRP1/TNF/CLEC7A/SLAMF6/IL12RB1/GATA3/IL6/TBX21	25
BP	GO:0051209	release of sequestered calcium ion into cytosol	23/1275	121/18800	5.80930156066801e-06	0.000292420131443241	0.000245131358364625	XCL1/F2RL3/CXCL9/ITPR2/JPH2/PTPRC/CLIC2/TRPA1/JSRP1/P2RY6/SLC8A1/CXCL11/CXCL10/HAP1/LCK/CCR7/CCL3/XCR1/FASLG/CCR5/PLN/HTR2B/JPH1	23
BP	GO:0061564	axon development	59/1275	479/18800	6.13337193795121e-06	0.000300439567635608	0.000251853930020178	LAMA1/FOXD1/ADGRB1/CRPPA/TUBB3/RHOH/NTNG1/PLXNA4/NTNG2/CRABP2/PLPPR4/GBX2/MIR221/UNC5A/NEXN/LGR6/GLI2/EPHA4/MT3/CHRNB2/EGR2/FEZ1/UNC5D/CNTF/CNTN2/NKX6-1/COBL/SEMA3E/ATP8A2/SLIT1/EPHB2/MAP1B/KIF5C/PAK3/NTRK1/PTPRO/SEMA3C/UNC5C/EPHA8/ARX/TSPAN2/CHL1/LPAR3/CNTN1/NPTX1/NCAM1/ADCY1/NCAM2/CDH2/ITGA4/BMPR1B/GATA3/BCL11B/GFRA3/MAP1A/SLITRK2/EMB/ROBO1/VAX1	59
BP	GO:0050854	regulation of antigen receptor-mediated signaling pathway	16/1275	66/18800	6.14078963457689e-06	0.000300439567635608	0.000251853930020178	UBASH3A/PTPN22/FCRL3/STAP1/PTPRC/GBP1/TRAT1/TESPA1/CD160/GCSAM/SH2D1A/CD300A/LCK/CCR7/SLA2/CARD11	16
BP	GO:1902476	chloride transmembrane transport	16/1275	66/18800	6.14078963457689e-06	0.000300439567635608	0.000251853930020178	GABRA3/ANO4/GABRB3/GABRE/SLC4A8/CLIC2/GABRA5/GLRB/SLC26A10/SLC1A1/APOL1/SLC6A1/GABRB1/GABRD/GABRP/ANO9	16
BP	GO:0043410	positive regulation of MAPK cascade	60/1275	491/18800	6.57965368070001e-06	0.000318930435356153	0.000267354543809341	XCL1/NPNT/LPAR1/NOD2/FGD2/MIR221/GPR37L1/LRRK2/IGF1/PTPN22/EPHA4/MT3/FCRL3/NTF3/PTPRC/MID1/SH3RF2/SLAMF1/PIK3CG/GHRL/GADD45G/CCL3L3/IL1B/IL11/P2RY6/TNFRSF19/DOK6/GPR55/ERBB4/NTRK1/DKK1/RASGRP1/TNF/CLEC7A/EPHA8/CD27/DUSP15/UNC5CL/CCR7/P2RY1/LPAR3/CCL3/NDRG4/XCL2/NTRK3/CDH2/EGF/FGF18/CCL26/CCL4/GHR/LIF/HTR2B/GPBAR1/ROBO1/GATA4/CCL22/IL6/CCL24/TNFRSF11A	60
BP	GO:0051283	negative regulation of sequestering of calcium ion	23/1275	122/18800	6.70626737112889e-06	0.000322085409980364	0.000269999311156314	XCL1/F2RL3/CXCL9/ITPR2/JPH2/PTPRC/CLIC2/TRPA1/JSRP1/P2RY6/SLC8A1/CXCL11/CXCL10/HAP1/LCK/CCR7/CCL3/XCR1/FASLG/CCR5/PLN/HTR2B/JPH1	23
BP	GO:0032496	response to lipopolysaccharide	45/1275	333/18800	7.41858795122826e-06	0.000353057344769818	0.000295962614054264	PTGS2/IL18BP/CD96/CXCL9/PLSCR4/IRF8/MIR187/IL12RB2/NOD2/LILRB1/CXCL2/PDE4B/PTPN22/LILRB2/STAP1/PCSK1/GFI1/LTA/IL18/IL1B/PALM3/EPHB2/PTGER4/IDO1/IL10/CPS1/PTGER1/SERPINE1/SELE/CXCL11/ATP4B/CXCL1/CLDN1/TNF/CXCL10/CCR7/CCL3/FASLG/CCR5/HPGD/IL6/CD6/CXCL13/CSF2RB/TNFRSF11A	45
BP	GO:0072678	T cell migration	16/1275	67/18800	7.56424528745791e-06	0.000353607934456592	0.000296424165032832	XCL1/ECM1/ZAP70/PIK3CG/TNFSF14/SPN/CXCL11/CCR2/MYO1G/CXCL10/ITGAL/CCL3/XCL2/ITGA4/CCL26/CXCL13	16
BP	GO:0002237	response to molecule of bacterial origin	47/1275	354/18800	7.56525093775326e-06	0.000353607934456592	0.000296424165032832	PTGS2/IL18BP/CD96/CXCL9/PLSCR4/IRF8/MIR187/IL12RB2/NOD2/LILRB1/CXCL2/PDE4B/PTPN22/LILRB2/STAP1/PCSK1/GFI1/LTA/IL18/IL1B/PALM3/EPHB2/PTGER4/IDO1/IL10/CPS1/PTGER1/SERPINE1/SELE/CXCL11/TLR1/ATP4B/CXCL1/CLDN1/TNF/CXCL10/CCR7/CCL3/FASLG/CCR5/C4B/HPGD/IL6/CD6/CXCL13/CSF2RB/TNFRSF11A	47
BP	GO:0051960	regulation of nervous system development	55/1275	440/18800	8.17091009362487e-06	0.000378537295045365	0.000317322069681622	HES7/SORL1/NFATC4/ADGRB1/IFNG/DLL3/PLXNA4/CRABP2/GBX2/MIR221/LINGO2/GPR37L1/EPHA4/MT3/EGR2/LGI4/NKX6-1/SEMA3E/ST8SIA2/GHRL/LTA/IL1B/SLIT1/EPHB2/MAP1B/TENM4/ITGAX/DCT/PTPRD/DLL1/PAK3/NTRK1/DKK1/SEMA3C/BRINP1/TNF/HAP1/LPAR3/TTBK1/AMIGO2/DLL4/NTRK3/LRRN3/ITPKA/LIF/SLITRK2/OLIG2/PITX3/ROBO1/OXTR/IL6/LRRTM2/THBS2/CST7/VAX1	55
BP	GO:0070588	calcium ion transmembrane transport	43/1275	314/18800	8.40292900445947e-06	0.000381133429367609	0.000319498369684525	XCL1/F2RL3/CXCL9/CRHR1/PDE4B/TRPC3/ITPR2/JPH2/CACNA1I/PTPRC/BHLHA15/PIK3CG/CLIC2/TRPA1/CATSPER3/GRIN2D/TRPV3/RRAD/JSRP1/CACNB4/CACNA2D4/P2RY6/GEM/SLC8A1/CXCL11/TRPC6/CXCL10/MCUB/HAP1/LCK/CCR7/CCL3/XCR1/FASLG/GRIN2A/CCR5/PKD2L1/NPPA/PLN/TRPM8/HTR2B/JPH1/CACNG4	43
BP	GO:0010818	T cell chemotaxis	10/1275	28/18800	8.42926352519897e-06	0.000381133429367609	0.000319498369684525	XCL1/PIK3CG/TNFSF14/CXCL11/CCR2/CXCL10/CCL3/XCL2/CCL26/CXCL13	10
BP	GO:0070555	response to interleukin-1	25/1275	141/18800	8.4453634778687e-06	0.000381133429367609	0.000319498369684525	XCL1/GBP2/AQP4/GBP1/PCSK1/CCL3L3/IL1B/ADAMTS12/ZBP1/GBP3/CD38/SELE/CCL3/XCL2/HYAL1/IL1RL2/IL1R2/CCL26/CCL4/GHR/HAS2/CCL22/IL6/CCL24/TNFRSF11A	25
BP	GO:0051282	regulation of sequestering of calcium ion	23/1275	124/18800	8.8871992884629e-06	0.000397645198932507	0.000333339935524983	XCL1/F2RL3/CXCL9/ITPR2/JPH2/PTPRC/CLIC2/TRPA1/JSRP1/P2RY6/SLC8A1/CXCL11/CXCL10/HAP1/LCK/CCR7/CCL3/XCR1/FASLG/CCR5/PLN/HTR2B/JPH1	23
BP	GO:0050764	regulation of phagocytosis	20/1275	99/18800	9.00271447159304e-06	0.000399400086938895	0.000334811031508219	IFNG/CAMK1D/NOD2/DYSF/STAP1/SIRPG/PTPRC/CD300LF/IL1B/IL2RB/C4A/TNF/CLEC7A/CD300A/RAB31/ITGA2/IL15/IL2RG/C4B/IL15RA	20
BP	GO:0002366	leukocyte activation involved in immune response	40/1275	285/18800	9.52253001350982e-06	0.000418911299333814	0.000351166984752963	DOCK10/EOMES/IRF8/IFNG/LILRB1/LAT/DYSF/CD28/PTPRC/SLAMF1/BATF/PIK3CG/NKG7/IL18/RORC/MYB/FGL2/PTGER4/IL10/SPN/DLL1/IL27/CCR2/RASGRP1/CLEC7A/CD300A/ITGAL/CCL3/LY9/SLAMF6/IL12RB1/CD84/ZNF683/GATA3/SUCNR1/IL6/CHGA/POU2AF1/TBX21/FOXF1	40
BP	GO:0002819	regulation of adaptive immune response	30/1275	188/18800	1.00682859197943e-05	0.000433389956249833	0.000363304223114774	XCL1/FUT7/NOD2/LILRB1/FCER2/CD48/CD28/PTPRC/SLAMF1/LTA/IL18/IL1B/CD160/EPHB2/IL10/HFE/IL27/CCR2/SKAP1/TNF/CLEC7A/SAMSN1/CLEC4G/IL12RB1/GATA3/TNFSF13B/SUSD4/IL6/IRF1/TBX21	30
BP	GO:0006968	cellular defense response	14/1275	54/18800	1.00834639980348e-05	0.000433389956249833	0.000363304223114774	CXCL9/KIR2DL4/LILRB2/TRAT1/GNLY/CD5L/SPN/SH2D1A/PRF1/CCR2/IL1RL2/CCR5/DCDC2/ITK	14
BP	GO:0046641	positive regulation of alpha-beta T cell proliferation	9/1275	23/18800	1.01000142621738e-05	0.000433389956249833	0.000363304223114774	XCL1/ZAP70/PTPN22/CD28/PTPRC/IL18/CD3E/CCR2/RASAL3	9
BP	GO:0150078	positive regulation of neuroinflammatory response	8/1275	18/18800	1.03639614771025e-05	0.000441100311647413	0.000369767697030727	LRRK2/STAP1/IL18/IL1B/TNF/CCL3/TTBK1/IL6	8
BP	GO:0002768	immune response-regulating cell surface receptor signaling pathway	44/1275	328/18800	1.1261395503266e-05	0.000475430689190302	0.000398546331520508	BTLA/ZAP70/LILRB1/PDE4B/PSG9/FCGR3A/LCP2/UBASH3A/PTPN22/CTLA4/FCRL3/LILRB2/STAP1/CD28/PTPRC/NFATC2/GBP1/CD247/TRAT1/TESPA1/CD160/CD8A/GCSAM/LILRA4/LAX1/TRBC2/NCR3/CD38/THEMIS/SH2D1A/PAK3/SKAP1/TRBC1/CLEC7A/MYO1G/CD300A/LCK/CCR7/GATA3/TRDC/CD8B/SLA2/CARD11/ITK	44
BP	GO:0060402	calcium ion transport into cytosol	28/1275	171/18800	1.20126663590892e-05	0.000503090467118656	0.00042173310358773	XCL1/F2RL3/CXCL9/ADCYAP1R1/TRPC3/ITPR2/JPH2/PTPRC/CLIC2/TRPA1/GRIN2D/TRPV3/JSRP1/P2RY6/SLC8A1/CXCL11/CXCL10/HAP1/LCK/CCR7/CCL3/XCR1/FASLG/GRIN2A/CCR5/PLN/HTR2B/JPH1	28
BP	GO:0046579	positive regulation of Ras protein signal transduction	15/1275	62/18800	1.22339552669643e-05	0.000508291712877446	0.000426093228972216	F2RL3/LPAR1/SYNPO2L/GPR17/GPR65/IGF1/GPR20/P2RY10/GPR18/PIK3CG/RASGRF1/GPR55/NTRK1/RASGRP1/ROBO1	15
BP	GO:0002699	positive regulation of immune effector process	36/1275	248/18800	1.23915931583552e-05	0.00051078732428338	0.000428185262139931	XCL1/IFNG/NOD2/LILRB1/LAG3/CADM1/PTPN22/FCER2/KIR2DL4/STAP1/CD28/PTPRC/SLAMF1/LTA/IL18/IL1B/CD160/EPHB2/MYB/IL10/NCR3/SH2D1A/CRTAM/CCR2/RASGRP1/TNF/CLEC7A/CD300A/FFAR3/SLAMF6/IL12RB1/CD84/GATA3/IL6/TBX21/FOXF1	36
BP	GO:0002263	cell activation involved in immune response	40/1275	289/18800	1.33087963140417e-05	0.000544308974250067	0.000456285952575987	DOCK10/EOMES/IRF8/IFNG/LILRB1/LAT/DYSF/CD28/PTPRC/SLAMF1/BATF/PIK3CG/NKG7/IL18/RORC/MYB/FGL2/PTGER4/IL10/SPN/DLL1/IL27/CCR2/RASGRP1/CLEC7A/CD300A/ITGAL/CCL3/LY9/SLAMF6/IL12RB1/CD84/ZNF683/GATA3/SUCNR1/IL6/CHGA/POU2AF1/TBX21/FOXF1	40
BP	GO:0002548	monocyte chemotaxis	16/1275	70/18800	1.37628753935379e-05	0.000554220405270547	0.000464594554782669	XCL1/CCL3L3/SERPINE1/PTPRO/CCR2/CXCL10/CCL3/SLAMF8/PLA2G7/XCL2/CCL26/CCL4/CCL22/IL6/CCL24/TNFRSF11A	16
BP	GO:0051057	positive regulation of small GTPase mediated signal transduction	16/1275	70/18800	1.37628753935379e-05	0.000554220405270547	0.000464594554782669	F2RL3/LPAR1/ADCYAP1R1/SYNPO2L/GPR17/GPR65/IGF1/GPR20/P2RY10/GPR18/PIK3CG/RASGRF1/GPR55/NTRK1/RASGRP1/ROBO1	16
BP	GO:0097553	calcium ion transmembrane import into cytosol	26/1275	154/18800	1.39609312555721e-05	0.000557904390251299	0.000467682783483168	XCL1/F2RL3/CXCL9/ITPR2/JPH2/PTPRC/CLIC2/TRPA1/GRIN2D/TRPV3/JSRP1/P2RY6/SLC8A1/CXCL11/CXCL10/HAP1/LCK/CCR7/CCL3/XCR1/FASLG/GRIN2A/CCR5/PLN/HTR2B/JPH1	26
BP	GO:0018108	peptidyl-tyrosine phosphorylation	48/1275	373/18800	1.41203972593478e-05	0.000560002118580953	0.000469441277306388	SPINK1/CASS4/AFAP1L2/ZAP70/IL12RB2/IFNG/NOD2/GFRA1/PRLR/MIR221/IGF1/DOK7/EPHA4/NTF3/STAP1/PTPRC/CNTF/FCGR1A/GHRL/IL18/IL7/VTN/EPHB2/ENPP2/IL11/MATK/CD3E/ERBB4/NTRK1/TNF/CLEC7A/EPHA8/ROR1/SAMSN1/CD300A/LCK/CNTN1/TTBK1/CTF1/TNFRSF18/NTRK3/EGF/IL15/GHR/LIF/IL6/ITGB3/ITK	48
BP	GO:0002764	immune response-regulating signaling pathway	58/1275	482/18800	1.48297946940243e-05	0.000583714099422685	0.000489318670988423	BTLA/RNF125/ZAP70/NOD2/LILRB1/PDE4B/PSG9/FCGR3A/LCP2/UBASH3A/TASL/PTPN22/CTLA4/FCRL3/LILRB2/STAP1/CD28/PTPRC/CD300LF/NFATC2/GBP1/TRIL/NLRP6/GFI1/CD247/TRAT1/TESPA1/BIRC3/CD160/CD8A/GCSAM/LILRA4/LAX1/TRBC2/NCR3/SMPDL3B/CD38/THEMIS/SH2D1A/PAK3/TLR1/SKAP1/RAB7B/TRBC1/TNF/CLEC7A/MYO1G/CD300A/LCK/CCR7/GATA3/TRDC/TLR8/CD8B/SLA2/CARD11/IRF1/ITK	58
BP	GO:0099175	regulation of postsynapse organization	18/1275	86/18800	1.49913561179872e-05	0.000585669770728828	0.000490958080564718	LRRK2/ARC/EPHA4/LILRB2/HOMER1/GHRL/ZDHHC15/EPHB2/PPFIA2/PTPRD/PAK3/DNM3/NPTX1/NTRK3/CDH2/ITPKA/NGEF/LRRTM2	18
BP	GO:0051208	sequestering of calcium ion	23/1275	128/18800	1.52761375199673e-05	0.000592374666052064	0.000496578692559403	XCL1/F2RL3/CXCL9/ITPR2/JPH2/PTPRC/CLIC2/TRPA1/JSRP1/P2RY6/SLC8A1/CXCL11/CXCL10/HAP1/LCK/CCR7/CCL3/XCR1/FASLG/CCR5/PLN/HTR2B/JPH1	23
BP	GO:0006821	chloride transport	21/1275	111/18800	1.57360011058755e-05	0.000605720336685723	0.000507766165715132	WNK4/GABRA3/ANO4/GABRB3/CLDN4/GABRE/SLC4A8/CLIC2/GABRA5/GLRB/P2RY6/SLC26A10/SLC1A1/CLIC3/APOL1/SLC6A1/GABRB1/CA2/GABRD/GABRP/ANO9	21
BP	GO:0002253	activation of immune response	49/1275	386/18800	1.66538276000716e-05	0.000636370711579378	0.000533459909832489	CFB/ZAP70/NOD2/PDE4B/LCP2/UBASH3A/PTPN22/CTLA4/FCRL3/STAP1/CD28/PTPRC/NFATC2/GBP1/NLRC4/CD247/TRAT1/IL1B/TESPA1/CD160/CD8A/CD5L/GCSAM/LAX1/ZBP1/TRBC2/NCR3/C4A/CD38/THEMIS/SH2D1A/PAK3/SKAP1/TRBC1/CLEC7A/MYO1G/CD300A/LCK/CCR7/AIM2/GATA3/TRDC/CD8B/CGAS/SLA2/SUSD4/C4B/CARD11/ITK	49
BP	GO:0032695	negative regulation of interleukin-12 production	8/1275	19/18800	1.6836989320006e-05	0.000638707529639358	0.00053541882894817	NOD2/LILRB1/SLAMF1/MEFV/IL10/CCR7/TIGIT/TLR8	8
BP	GO:0007202	activation of phospholipase C activity	10/1275	30/18800	1.70308331658556e-05	0.00064141303326082	0.000537686811574797	LPAR1/ADCYAP1R1/ARHGAP6/P2RY6/GPR55/ANG/SELE/S1PR4/HTR2B/ITK	10
BP	GO:0002274	myeloid leukocyte activation	34/1275	232/18800	1.74535723258583e-05	0.000648113624298177	0.000543303815351953	IFNG/RHOH/DCSTAMP/LAT/UBD/LRRK2/LCP2/DYSF/STAP1/PTPRC/CD300LF/SLAMF1/BATF/PIK3CG/CD2/IL18/IL10/LRFN5/TLR1/CCR2/RASGRP1/TNF/CD300A/CCL3/TTBK1/CD84/IL15/SUCNR1/IL6/CHGA/CAMK4/CST7/FOXF1/BATF3	34
BP	GO:0018212	peptidyl-tyrosine modification	48/1275	376/18800	1.74563554968563e-05	0.000648113624298177	0.000543303815351953	SPINK1/CASS4/AFAP1L2/ZAP70/IL12RB2/IFNG/NOD2/GFRA1/PRLR/MIR221/IGF1/DOK7/EPHA4/NTF3/STAP1/PTPRC/CNTF/FCGR1A/GHRL/IL18/IL7/VTN/EPHB2/ENPP2/IL11/MATK/CD3E/ERBB4/NTRK1/TNF/CLEC7A/EPHA8/ROR1/SAMSN1/CD300A/LCK/CNTN1/TTBK1/CTF1/TNFRSF18/NTRK3/EGF/IL15/GHR/LIF/IL6/ITGB3/ITK	48
BP	GO:0002698	negative regulation of immune effector process	21/1275	112/18800	1.81479089885452e-05	0.000669044391232633	0.000560849759623757	XCL1/CD96/NOD2/LILRB1/SPINK5/FCRL3/KIR2DL4/PTPRC/SLAMF1/FGL2/IL10/HFE/CCR2/TNF/CD300A/CLEC4G/SLAMF8/CD84/SUSD4/TBX21/FOXF1	21
BP	GO:0001906	cell killing	29/1275	185/18800	1.98798522787952e-05	0.00072776941733911	0.000610078057786508	XCL1/IFNG/LILRB1/LAG3/CADM1/FCGR3A/FCER2/KIR2DL4/STAP1/PTPRC/NLRP6/NKG7/FCGR1A/GNLY/IL18/CD160/CD5L/NCR3/SH2D1A/CRTAM/PRF1/RASGRP1/CLEC7A/MUC7/SLAMF6/IL12RB1/GZMB/ULBP1/CHGA	29
BP	GO:0042092	type 2 immune response	11/1275	37/18800	2.21170557883307e-05	0.000804047132304937	0.000674020508637065	XCL1/ECM1/NOD2/BATF/IL18/IDO1/IL10/CCR2/GATA3/IL6/TBX21	11
BP	GO:0050920	regulation of chemotaxis	33/1275	225/18800	2.26941724098334e-05	0.000819337879761917	0.000686838510174922	XCL1/MSTN/CAMK1D/NOD2/PLXNA4/NTF3/STAP1/GPR18/SLAMF1/SEMA3E/MTUS1/TNFAIP6/SLIT1/TNFSF14/SERPINE1/PTPRO/CCR2/SEMA3C/CXCL10/CCR7/CCL3/SLAMF8/PLA2G7/XCL2/NTRK3/FGF18/CCL26/ITGA2/CCL4/ROBO1/SUCNR1/IL6/CXCL13	33
BP	GO:0150076	neuroinflammatory response	16/1275	73/18800	2.41231898326812e-05	0.000864965060096479	0.000725087083002508	PTGS2/IFNG/LRRK2/IGF1/STAP1/PTPRC/CNTF/IL18/IL1B/TNF/CCL3/TTBK1/ADCY1/MMP9/IL6/CST7	16
BP	GO:0050856	regulation of T cell receptor signaling pathway	12/1275	44/18800	2.47980511126628e-05	0.000883114269216258	0.000740301289571725	UBASH3A/PTPN22/GBP1/TRAT1/TESPA1/CD160/SH2D1A/CD300A/LCK/CCR7/SLA2/CARD11	12
BP	GO:0007157	heterophilic cell-cell adhesion via plasma membrane cell adhesion molecules	13/1275	51/18800	2.53690771359778e-05	0.000897345397343538	0.000752231028306482	CADM1/TENM4/PTPRD/CRTAM/SELE/JAML/ITGAL/PSG5/AMIGO2/CRB1/CDH2/NECTIN4/CD6	13
BP	GO:0043373	CD4-positive, alpha-beta T cell lineage commitment	8/1275	20/18800	2.6394536766768e-05	0.000927351677678055	0.000777384837729817	BATF/SPN/LY9/SLAMF6/IL12RB1/TOX/IL6/TBX21	8
BP	GO:0071677	positive regulation of mononuclear cell migration	15/1275	66/18800	2.73050897941586e-05	0.000952947633816136	0.000798841539311209	XCL1/SLAMF1/TNFSF14/SPN/SERPINE1/CCR2/TNF/CXCL10/CCR7/CCL3/PLA2G7/XCL2/ITGA4/CCL4/CXCL13	15
BP	GO:0002718	regulation of cytokine production involved in immune response	19/1275	98/18800	2.75655541105109e-05	0.000955666726943872	0.00080112091381471	XCL1/CD96/NOD2/LILRB1/KIR2DL4/SLAMF1/TRIL/IL18/IL1B/CD160/IL10/HFE/CCR2/TNF/CLEC7A/FFAR3/GATA3/IL6/TBX21	19
BP	GO:0045621	positive regulation of lymphocyte differentiation	20/1275	107/18800	2.98752940556917e-05	0.00102892871303649	0.000862535324918135	ZAP70/IFNG/RHOH/EGR3/GLI2/LILRB2/PTPRC/IL18/IL7/TESPA1/MYB/IL10/RASGRP1/CD27/IL12RB1/IL1RL2/TOX/GATA3/IL15/IL15RA	20
BP	GO:0002704	negative regulation of leukocyte mediated immunity	15/1275	67/18800	3.29995641710917e-05	0.001124852427922	0.000942946719349889	XCL1/CD96/NOD2/LILRB1/KIR2DL4/PTPRC/SLAMF1/HFE/CCR2/CD300A/CLEC4G/CD84/SUSD4/TBX21/FOXF1	15
BP	GO:0060401	cytosolic calcium ion transport	29/1275	190/18800	3.30902146895871e-05	0.001124852427922	0.000942946719349889	XCL1/F2RL3/CXCL9/ADCYAP1R1/TRPC3/ITPR2/JPH2/PTPRC/CLIC2/TRPA1/GRIN2D/TRPV3/JSRP1/P2RY6/SLC8A1/CXCL11/CXCL10/MCUB/HAP1/LCK/CCR7/CCL3/XCR1/FASLG/GRIN2A/CCR5/PLN/HTR2B/JPH1	29
BP	GO:0002228	natural killer cell mediated immunity	16/1275	75/18800	3.44072326690608e-05	0.00116207653562925	0.000974151123920641	CD96/LILRB1/LAG3/CADM1/FCGR3A/KIR2DL4/NKG7/IL18/CD160/NCR3/SH2D1A/CRTAM/RASGRP1/SLAMF6/GZMB/ULBP1	16
BP	GO:0002367	cytokine production involved in immune response	19/1275	100/18800	3.70007130069929e-05	0.00123374988911852	0.00103423380842208	XCL1/CD96/NOD2/LILRB1/KIR2DL4/SLAMF1/TRIL/IL18/IL1B/CD160/IL10/HFE/CCR2/TNF/CLEC7A/FFAR3/GATA3/IL6/TBX21	19
BP	GO:0031341	regulation of cell killing	19/1275	100/18800	3.70007130069929e-05	0.00123374988911852	0.00103423380842208	XCL1/IFNG/LILRB1/LAG3/CADM1/FCER2/KIR2DL4/STAP1/PTPRC/CD160/CD5L/NCR3/SH2D1A/CRTAM/PRF1/RASGRP1/CLEC7A/SLAMF6/IL12RB1	19
BP	GO:0050730	regulation of peptidyl-tyrosine phosphorylation	36/1275	261/18800	3.80319242514967e-05	0.0012601083763075	0.00105632972821112	SPINK1/CASS4/AFAP1L2/IFNG/NOD2/GFRA1/MIR221/IGF1/DOK7/EPHA4/NTF3/STAP1/PTPRC/CNTF/FCGR1A/GHRL/IL18/IL7/VTN/ENPP2/IL11/CD3E/ERBB4/TNF/CLEC7A/SAMSN1/CD300A/CNTN1/CTF1/TNFRSF18/EGF/IL15/GHR/LIF/IL6/ITGB3	36
BP	GO:0051924	regulation of calcium ion transport	35/1275	251/18800	3.85547428899575e-05	0.00126939672345238	0.00106411600866093	SPINK1/XCL1/PTGS2/F2RL3/CXCL9/CRHR1/ADCYAP1R1/LILRB1/STC2/PDE4B/TRPC3/JPH2/FCRL3/LILRB2/HOMER1/PIK3CG/CLIC2/TRPV3/RRAD/JSRP1/CACNB4/P2RY6/GEM/SLC8A1/CXCL11/TRPC6/CXCL10/HAP1/CCL3/CD84/EGF/NPPA/PLN/CCL4/JPH1	35
BP	GO:0002287	alpha-beta T cell activation involved in immune response	15/1275	68/18800	3.97140493574655e-05	0.00129132328190268	0.00108249670984814	EOMES/IFNG/BATF/IL18/RORC/MYB/PTGER4/SPN/IL27/LY9/SLAMF6/IL12RB1/GATA3/IL6/TBX21	15
BP	GO:0002293	alpha-beta T cell differentiation involved in immune response	15/1275	68/18800	3.97140493574655e-05	0.00129132328190268	0.00108249670984814	EOMES/IFNG/BATF/IL18/RORC/MYB/PTGER4/SPN/IL27/LY9/SLAMF6/IL12RB1/GATA3/IL6/TBX21	15
BP	GO:0002292	T cell differentiation involved in immune response	16/1275	76/18800	4.08720537154707e-05	0.0013207728469166	0.00110718383326704	EOMES/IFNG/BATF/IL18/RORC/MYB/FGL2/PTGER4/SPN/IL27/LY9/SLAMF6/IL12RB1/GATA3/IL6/TBX21	16
BP	GO:0002675	positive regulation of acute inflammatory response	9/1275	27/18800	4.52218729882107e-05	0.00143476669753505	0.00120274314824785	PTGS2/PIK3CG/IL1B/TNF/C2CD4B/FFAR3/CCR7/IL6/TNFRSF11A	9
BP	GO:0007214	gamma-aminobutyric acid signaling pathway	9/1275	27/18800	4.52218729882107e-05	0.00143476669753505	0.00120274314824785	GABRA3/GABRB3/GABRE/PHF24/GABRA5/GPR156/GABBR2/GABRB1/HTR1A	9
BP	GO:0036037	CD8-positive, alpha-beta T cell activation	9/1275	27/18800	4.52218729882107e-05	0.00143476669753505	0.00120274314824785	XCL1/EOMES/LILRB1/PTPN22/GPR18/HFE/CRTAM/TOX/IRF1	9
BP	GO:0035710	CD4-positive, alpha-beta T cell activation	19/1275	102/18800	4.92096975120969e-05	0.00155188413539655	0.00130092091901035	XCL1/FUT7/IFNG/BATF/NKG7/IL18/CD160/RORC/MYB/PTGER4/SPN/IL27/LY9/SLAMF6/IL12RB1/TOX/GATA3/IL6/TBX21	19
BP	GO:0046633	alpha-beta T cell proliferation	11/1275	40/18800	4.95299293219487e-05	0.00155262982036168	0.00130154601539996	XCL1/ZAP70/PTPN22/CD28/PTPRC/IL18/CD3E/CCR2/RASAL3/IL15/IRF1	11
BP	GO:0050851	antigen receptor-mediated signaling pathway	34/1275	244/18800	5.01559274950021e-05	0.00156289452640676	0.00131015076269839	ZAP70/PDE4B/LCP2/UBASH3A/PTPN22/CTLA4/FCRL3/STAP1/CD28/PTPRC/NFATC2/GBP1/CD247/TRAT1/TESPA1/CD160/CD8A/GCSAM/LAX1/TRBC2/CD38/THEMIS/SH2D1A/SKAP1/TRBC1/CD300A/LCK/CCR7/GATA3/TRDC/CD8B/SLA2/CARD11/ITK	34
BP	GO:0071347	cellular response to interleukin-1	20/1275	111/18800	5.16532492486772e-05	0.0016000281645966	0.00134127932804569	XCL1/GBP2/AQP4/GBP1/CCL3L3/IL1B/ADAMTS12/ZBP1/GBP3/CCL3/XCL2/HYAL1/IL1RL2/IL1R2/CCL26/CCL4/HAS2/CCL22/IL6/CCL24	20
BP	GO:0035025	positive regulation of Rho protein signal transduction	10/1275	34/18800	5.79142796110706e-05	0.00178341913978797	0.00149501319937185	F2RL3/LPAR1/SYNPO2L/GPR17/GPR65/GPR20/P2RY10/GPR18/GPR55/ROBO1	10
BP	GO:0002700	regulation of production of molecular mediator of immune response	26/1275	167/18800	5.89536272689483e-05	0.0017940201969586	0.0015038999047143	XCL1/CD96/NOD2/LILRB1/SPINK5/PTPN22/FCRL3/KIR2DL4/CD28/PTPRC/SLAMF1/TRIL/IL18/IL1B/CD160/EPHB2/IL10/HFE/CCR2/TNF/CLEC7A/FFAR3/GATA3/CGAS/IL6/TBX21	26
BP	GO:0002363	alpha-beta T cell lineage commitment	8/1275	22/18800	5.9286627330246e-05	0.0017940201969586	0.0015038999047143	BATF/SPN/LY9/SLAMF6/IL12RB1/TOX/IL6/TBX21	8
BP	GO:0043369	CD4-positive or CD8-positive, alpha-beta T cell lineage commitment	8/1275	22/18800	5.9286627330246e-05	0.0017940201969586	0.0015038999047143	BATF/SPN/LY9/SLAMF6/IL12RB1/TOX/IL6/TBX21	8
BP	GO:0032823	regulation of natural killer cell differentiation	6/1275	12/18800	6.22539397408005e-05	0.00186228214024623	0.00156112285581592	PRDM1/RASGRP1/TOX/ZNF683/IL15/IL15RA	6
BP	GO:0043383	negative T cell selection	6/1275	12/18800	6.22539397408005e-05	0.00186228214024623	0.00156112285581592	ZAP70/CD28/PTPRC/CD3E/THEMIS/CCR7	6
BP	GO:0002360	T cell lineage commitment	9/1275	28/18800	6.26499511549006e-05	0.00186348008122673	0.00156212707155969	BATF/IL7/SPN/LY9/SLAMF6/IL12RB1/TOX/IL6/TBX21	9
BP	GO:0032615	interleukin-12 production	14/1275	63/18800	6.54162334311055e-05	0.00190252212228798	0.00159485542207181	IRF8/LTB/IFNG/NOD2/LILRB1/SLAMF1/MEFV/IDO1/IL10/CLEC7A/CCR7/TIGIT/TLR8/IRF1	14
BP	GO:0032623	interleukin-2 production	14/1275	63/18800	6.54162334311055e-05	0.00190252212228798	0.00159485542207181	XCL1/NOD2/PDE4B/LAG3/CD28/PTPRC/GBP1/IL1B/CD3E/CCR2/CLEC7A/GATA3/CARD11/TBX21	14
BP	GO:0032655	regulation of interleukin-12 production	14/1275	63/18800	6.54162334311055e-05	0.00190252212228798	0.00159485542207181	IRF8/LTB/IFNG/NOD2/LILRB1/SLAMF1/MEFV/IDO1/IL10/CLEC7A/CCR7/TIGIT/TLR8/IRF1	14
BP	GO:0032663	regulation of interleukin-2 production	14/1275	63/18800	6.54162334311055e-05	0.00190252212228798	0.00159485542207181	XCL1/NOD2/PDE4B/LAG3/CD28/PTPRC/GBP1/IL1B/CD3E/CCR2/CLEC7A/GATA3/CARD11/TBX21	14
BP	GO:0001909	leukocyte mediated cytotoxicity	22/1275	131/18800	6.76933084520609e-05	0.00195786999859966	0.00164125270681385	XCL1/LILRB1/LAG3/CADM1/FCGR3A/KIR2DL4/STAP1/PTPRC/NLRP6/NKG7/FCGR1A/IL18/CD160/NCR3/SH2D1A/CRTAM/PRF1/RASGRP1/SLAMF6/IL12RB1/GZMB/ULBP1	22
BP	GO:0002295	T-helper cell lineage commitment	7/1275	17/18800	6.89575690130098e-05	0.00198347732847861	0.0016627189428296	BATF/SPN/LY9/SLAMF6/IL12RB1/IL6/TBX21	7
BP	GO:0008037	cell recognition	32/1275	228/18800	7.17207461080316e-05	0.00205168363866418	0.00171989525754607	NTM/ADGRB1/NEXN/CADM1/EPHA4/CNTN2/CLGN/EPHB2/OPCML/TRBC2/NCR3/FUT3/PCDHA7/PAEP/CRTAM/PRF1/TRBC1/CLEC7A/ATP8B3/VCAN/CCR7/NCAM2/PCDHB6/MEGF10/TRDC/CD5/ZP4/C4B/EMB/ROBO1/ZP1/CD6	32
BP	GO:0002687	positive regulation of leukocyte migration	23/1275	141/18800	7.43966874400655e-05	0.00211666662363447	0.00177436950765236	XCL1/FUT7/MSTN/CAMK1D/SLAMF1/TNFSF14/SPN/SERPINE1/CCR2/TNF/LYVE1/CXCL10/CCR7/CCL3/PLA2G7/XCL2/TNFRSF18/ITGA4/ITGA2/CCL4/IL6/CCL24/CXCL13	23
BP	GO:0034765	regulation of ion transmembrane transport	55/1275	476/18800	7.48154217474492e-05	0.00211707423161025	0.00177471119923252	XCL1/WNK4/KCNJ11/F2RL3/CXCL9/CRHR1/IFNG/PDE4B/ARC/KCNMB1/JPH2/CACNA1I/FGF12/KCNH2/HOMER1/RGS7/PIK3CG/CLIC2/CATSPER3/HECW2/KCNA3/EPHB2/RRAD/FXYD2/JSRP1/RASGRF1/CACNB4/DPP10/CACNA2D4/P2RY6/GEM/CLIC3/SLC8A1/CXCL11/TRPC6/CCR2/TNF/KCNV2/CXCL10/CHRM3/HAP1/SCN4B/KCNK13/SCN8A/LRRC52/KCNJ4/NPPA/PLN/TWIST1/ANO9/MMP9/JPH1/CACNG4/SHISA8/KCNQ2	55
BP	GO:0048247	lymphocyte chemotaxis	14/1275	64/18800	7.85671015048059e-05	0.00221128374396591	0.00185368560369856	XCL1/PIK3CG/CCL3L3/TNFSF14/CXCL11/CCR2/CXCL10/CCL3/XCL2/CCL26/CCL4/CCL22/CCL24/CXCL13	14
BP	GO:0042267	natural killer cell mediated cytotoxicity	15/1275	72/18800	8.00892396458799e-05	0.00224207042538065	0.00187949361150393	LILRB1/LAG3/CADM1/FCGR3A/KIR2DL4/NKG7/IL18/CD160/NCR3/SH2D1A/CRTAM/RASGRP1/SLAMF6/GZMB/ULBP1	15
BP	GO:0070371	ERK1 and ERK2 cascade	42/1275	335/18800	8.66495963950068e-05	0.00238857479552236	0.00200230600161519	XCL1/NPNT/NOD2/MIR221/IGF1/PTPN22/EPHA4/MT3/LMO3/PTPRC/SLAMF1/GBP1/NLRP6/CCL3L3/IL1B/EPHB2/PTGER4/P2RY6/TBC1D10C/GPR55/TIMP3/ERBB4/NTRK1/RASGRP1/TNF/CCR7/P2RY1/CCL3/NDRG4/XCL2/EGF/FGF18/CCL26/CCL4/LIF/HTR2B/GPBAR1/OXTR/GATA4/CCL22/CCL24/TNFRSF11A	42
BP	GO:0002688	regulation of leukocyte chemotaxis	21/1275	124/18800	8.66913488346225e-05	0.00238857479552236	0.00200230600161519	XCL1/MSTN/CAMK1D/NOD2/STAP1/GPR18/SLAMF1/MTUS1/TNFAIP6/TNFSF14/SERPINE1/CCR2/CXCL10/CCR7/CCL3/SLAMF8/PLA2G7/XCL2/CCL4/IL6/CXCL13	21
BP	GO:0046683	response to organophosphorus	21/1275	124/18800	8.66913488346225e-05	0.00238857479552236	0.00200230600161519	KCNJ11/PTGS2/CDO1/TRPC3/ITPR2/PDE3A/GATA6/SLC6A3/PKLR/PIK3CG/IL1B/CPS1/P2RY6/SLC8A1/RAPGEF3/DUOX1/P2RY1/SLC5A5/WNT10B/ABCC9/VGF	21
BP	GO:0014074	response to purine-containing compound	22/1275	134/18800	9.58248416921516e-05	0.0026264033835519	0.00220167409762789	KCNJ11/PTGS2/CDO1/TRPC3/ITPR2/PDE3A/GATA6/SLC6A3/PKLR/PIK3CG/IL1B/CPS1/P2RY6/SLC8A1/RAPGEF3/DUOX1/P2RY1/SLC5A5/SLC6A1/WNT10B/ABCC9/VGF	22
BP	GO:0043270	positive regulation of ion transport	36/1275	273/18800	9.7753068380917e-05	0.00266529850507344	0.00223427928771953	XCL1/WNK4/F2RL3/CXCL9/ADCYAP1R1/IFNG/ARC/KCNMB1/TRPC3/JPH2/CHRNB2/FGF12/KCNH2/HOMER1/RGS7/TRPV3/IL1B/EPHB2/FXYD2/P2RY6/CXCL11/TRPC6/CCR2/CXCL10/HAP1/SCN4B/P2RY1/CCL3/SLC38A3/SLC6A1/CNTN1/LRRC52/NPPA/CCL4/CACNG4/TNFRSF11A	36
BP	GO:0098661	inorganic anion transmembrane transport	17/1275	90/18800	0.000100859420383855	0.00272248091583152	0.00228221443484676	GABRA3/ANO4/GABRB3/GABRE/SLC4A8/CLIC2/GABRA5/GLRB/SLC26A10/SLC1A1/APOL1/SLC5A5/SLC6A1/GABRB1/GABRD/GABRP/ANO9	17
BP	GO:0003018	vascular process in circulatory system	35/1275	263/18800	0.000101012522472593	0.00272248091583152	0.00228221443484676	PTGS2/NPR3/KCNMB1/PDE3A/DOCK4/UTS2B/SLC4A8/SLCO3A1/OCLN/SLC38A5/BDKRB2/SH3GL2/ABCC3/CYSLTR1/CPS1/SLC1A1/CD38/SLC8A1/MFSD2A/GJA5/TNF/C2CD4B/CHRM3/SLC7A3/P2RY1/SLC5A5/UTS2R/SLC38A3/SLC6A1/SLC1A2/ABCC9/HTR1A/NPPA/HTR2B/OXTR	35
BP	GO:0010959	regulation of metal ion transport	48/1275	403/18800	0.000101410463913495	0.00272248091583152	0.00228221443484676	SPINK1/XCL1/WNK4/PTGS2/F2RL3/CXCL9/CRHR1/ADCYAP1R1/IFNG/LILRB1/STC2/PDE4B/KCNMB1/TRPC3/JPH2/FCRL3/LILRB2/FGF12/KCNH2/HOMER1/RGS7/PIK3CG/CLIC2/HECW2/TRPV3/RRAD/FXYD2/JSRP1/CACNB4/DPP10/P2RY6/GEM/HFE/SLC8A1/CXCL11/TRPC6/CXCL10/HAP1/SCN4B/CCL3/CNTN1/CD84/LRRC52/EGF/NPPA/PLN/CCL4/JPH1	48
BP	GO:0099173	postsynapse organization	25/1275	163/18800	0.000103872050360321	0.00277433767161368	0.00232568516623082	DOCK10/NTNG2/NLGN4X/LRRK2/ARC/EPHA4/LILRB2/HOMER1/GHRL/ZDHHC15/EPHB2/INA/GLRB/PPFIA2/PTPRD/PAK3/DNM3/NPTX1/NTRK3/CDH2/SLC7A11/ITPKA/NGEF/LRRC4/LRRTM2	25
BP	GO:0002827	positive regulation of T-helper 1 type immune response	7/1275	18/18800	0.000106244410172224	0.00282329688960198	0.00236672693565589	XCL1/SLAMF1/IL18/IL1B/CCR2/IL12RB1/TBX21	7
BP	GO:0043367	CD4-positive, alpha-beta T cell differentiation	16/1275	82/18800	0.000107202940639848	0.00282415882540226	0.00236744948335637	FUT7/IFNG/BATF/IL18/RORC/MYB/PTGER4/SPN/IL27/LY9/SLAMF6/IL12RB1/TOX/GATA3/IL6/TBX21	16
BP	GO:0032621	interleukin-18 production	6/1275	13/18800	0.000108974227837872	0.00282415882540226	0.00236744948335637	GBP5/NOD2/NLRP9/IL10/TNF/CD84	6
BP	GO:0032661	regulation of interleukin-18 production	6/1275	13/18800	0.000108974227837872	0.00282415882540226	0.00236744948335637	GBP5/NOD2/NLRP9/IL10/TNF/CD84	6
BP	GO:0072540	T-helper 17 cell lineage commitment	6/1275	13/18800	0.000108974227837872	0.00282415882540226	0.00236744948335637	BATF/LY9/SLAMF6/IL12RB1/IL6/TBX21	6
BP	GO:1905874	regulation of postsynaptic density organization	6/1275	13/18800	0.000108974227837872	0.00282415882540226	0.00236744948335637	LILRB2/PTPRD/NPTX1/NTRK3/CDH2/LRRTM2	6
BP	GO:0001779	natural killer cell differentiation	8/1275	24/18800	0.000120684715804038	0.0030969827805595	0.00259615366453578	PTPRC/SLAMF1/PRDM1/RASGRP1/TOX/ZNF683/IL15/IL15RA	8
BP	GO:0002922	positive regulation of humoral immune response	8/1275	24/18800	0.000120684715804038	0.0030969827805595	0.00259615366453578	NOD2/FCER2/PTPRC/LTA/IL1B/TNF/CCR7/ZP4	8
BP	GO:0045165	cell fate commitment	35/1275	266/18800	0.000126819357429368	0.00322798759344106	0.00270597301102012	ONECUT1/SOSTDC1/EOMES/GATA6/GLI2/OLIG1/SOX5/BATF/IL7/HOXA13/TENM4/MIAT/FOXN4/SPN/PRRX1/DLL1/EBF2/PRDM1/ERBB4/DKK1/ARX/LY9/SLAMF6/IL12RB1/WNT10B/SLAMF8/DLL4/NTRK3/TOX/GATA3/BCL11B/OLIG2/GATA4/IL6/TBX21	35
BP	GO:0046640	regulation of alpha-beta T cell proliferation	10/1275	37/18800	0.000127639624038644	0.00322798759344106	0.00270597301102012	XCL1/ZAP70/PTPN22/CD28/PTPRC/IL18/CD3E/CCR2/RASAL3/IRF1	10
BP	GO:2000403	positive regulation of lymphocyte migration	10/1275	37/18800	0.000127639624038644	0.00322798759344106	0.00270597301102012	XCL1/TNFSF14/SPN/CCR2/CXCL10/CCL3/XCL2/ITGA4/CCL4/CXCL13	10
BP	GO:0007565	female pregnancy	27/1275	185/18800	0.000132440655068136	0.00332504509185469	0.00278733483897697	RLN1/PTGS2/FUT7/VDR/CRHR1/STC2/RLN2/PRLR/PSG9/AQP4/PSG4/CLDN4/PTHLH/GHRL/ENDOU/IL1B/IDO1/CD38/PRDM1/PSG5/SLC38A3/ITGA2/NPPA/LIF/MMP9/HPGD/OXTR	27
BP	GO:0002294	CD4-positive, alpha-beta T cell differentiation involved in immune response	14/1275	67/18800	0.000132747741011964	0.00332504509185469	0.00278733483897697	IFNG/BATF/IL18/RORC/MYB/PTGER4/SPN/IL27/LY9/SLAMF6/IL12RB1/GATA3/IL6/TBX21	14
BP	GO:0002429	immune response-activating cell surface receptor signaling pathway	38/1275	300/18800	0.000149027304734643	0.00366709997132617	0.00307407425334717	ZAP70/PDE4B/LCP2/UBASH3A/PTPN22/CTLA4/FCRL3/STAP1/CD28/PTPRC/NFATC2/GBP1/CD247/TRAT1/TESPA1/CD160/CD8A/GCSAM/LAX1/TRBC2/NCR3/CD38/THEMIS/SH2D1A/PAK3/SKAP1/TRBC1/CLEC7A/MYO1G/CD300A/LCK/CCR7/GATA3/TRDC/CD8B/SLA2/CARD11/ITK	38
BP	GO:0002757	immune response-activating signal transduction	38/1275	300/18800	0.000149027304734643	0.00366709997132617	0.00307407425334717	ZAP70/PDE4B/LCP2/UBASH3A/PTPN22/CTLA4/FCRL3/STAP1/CD28/PTPRC/NFATC2/GBP1/CD247/TRAT1/TESPA1/CD160/CD8A/GCSAM/LAX1/TRBC2/NCR3/CD38/THEMIS/SH2D1A/PAK3/SKAP1/TRBC1/CLEC7A/MYO1G/CD300A/LCK/CCR7/GATA3/TRDC/CD8B/SLA2/CARD11/ITK	38
BP	GO:1902107	positive regulation of leukocyte differentiation	24/1275	157/18800	0.000149205786798945	0.00366709997132617	0.00307407425334717	ZAP70/IFNG/RHOH/DCSTAMP/EGR3/GLI2/LILRB2/PTPRC/IL18/IL7/TESPA1/MYB/IL10/RASGRP1/TNF/GPR68/CD27/IL12RB1/IL1RL2/TOX/GATA3/IL15/LIF/IL15RA	24
BP	GO:1903708	positive regulation of hemopoiesis	24/1275	157/18800	0.000149205786798945	0.00366709997132617	0.00307407425334717	ZAP70/IFNG/RHOH/DCSTAMP/EGR3/GLI2/LILRB2/PTPRC/IL18/IL7/TESPA1/MYB/IL10/RASGRP1/TNF/GPR68/CD27/IL12RB1/IL1RL2/TOX/GATA3/IL15/LIF/IL15RA	24
BP	GO:0070372	regulation of ERK1 and ERK2 cascade	39/1275	311/18800	0.00015183070272009	0.00371417630252183	0.00311353762734902	XCL1/NPNT/NOD2/MIR221/IGF1/PTPN22/EPHA4/MT3/LMO3/PTPRC/SLAMF1/GBP1/NLRP6/CCL3L3/IL1B/EPHB2/P2RY6/TBC1D10C/GPR55/TIMP3/ERBB4/NTRK1/RASGRP1/TNF/CCR7/P2RY1/CCL3/NDRG4/XCL2/FGF18/CCL26/CCL4/LIF/HTR2B/GPBAR1/GATA4/CCL22/CCL24/TNFRSF11A	39
BP	GO:0030101	natural killer cell activation	17/1275	93/18800	0.000153542594181886	0.0037385836304287	0.00313399791992304	FCGR3A/IL21R/PTPN22/PTPRC/SLAMF1/NKG7/CD2/IL18/NCR3/IL2RB/PRDM1/RASGRP1/TOX/ZNF683/IL15/ULBP1/IL15RA	17
BP	GO:0035743	CD4-positive, alpha-beta T cell cytokine production	7/1275	19/18800	0.000158398739002684	0.00383497773144675	0.00321480363191103	XCL1/SLAMF1/IL18/IL1B/GATA3/IL6/TBX21	7
BP	GO:0031295	T cell costimulation	11/1275	45/18800	0.000158966603194641	0.00383497773144675	0.00321480363191103	ICOS/LILRB2/CD28/CD160/TNFSF14/CD3E/LCK/CCR7/CD5/TNFSF13B/CARD11	11
BP	GO:0052547	regulation of peptidase activity	52/1275	456/18800	0.000162014128410092	0.00389056863406804	0.00326140464192021	SPINK1/PTGS2/ECM1/SORL1/TNFAIP8/SPINK5/EPHA4/MT3/CLDN3/CSTA/CLDN4/SPOCK3/NLRP6/NLRC4/DPEP1/MEFV/VTN/BIRC3/TNFSF14/SPOCK1/FOXL2/COL4A3/SLC1A1/C4A/SERPINE1/TIMP3/LAMP3/TFPI2/SSPOP/TNF/CLEC7A/CD27/LCK/SFN/CD109/FASLG/TTBK1/AIM2/ITIH6/GRIN2A/TNFSF15/SPINK8/CASP10/PI15/SERPIND1/PSMB9/C4B/MMP9/WFDC10A/ROBO1/PCOLCE2/CST7	52
BP	GO:0002701	negative regulation of production of molecular mediator of immune response	10/1275	38/18800	0.000162785425792171	0.00389124065763477	0.00326196798907743	XCL1/CD96/LILRB1/SPINK5/FCRL3/SLAMF1/IL10/HFE/TNF/TBX21	10
BP	GO:0051962	positive regulation of nervous system development	35/1275	270/18800	0.000170424642690947	0.00405533183857777	0.00339952313578258	ADGRB1/IFNG/PLXNA4/CRABP2/MIR221/LINGO2/EPHA4/EGR2/NKX6-1/ST8SIA2/GHRL/LTA/IL1B/EPHB2/MAP1B/TENM4/DCT/PTPRD/PAK3/NTRK1/TNF/HAP1/LPAR3/TTBK1/AMIGO2/LRRN3/ITPKA/LIF/SLITRK2/OLIG2/ROBO1/OXTR/IL6/LRRTM2/THBS2	35
BP	GO:0045059	positive thymic T cell selection	6/1275	14/18800	0.000179766518314653	0.00424172010036654	0.00355576958697594	ZAP70/CD3D/PTPRC/CD3E/CD3G/TOX	6
BP	GO:0032760	positive regulation of tumor necrosis factor production	18/1275	103/18800	0.000180178784691509	0.00424172010036654	0.00355576958697594	NFATC4/IFNG/NOD2/LRRK2/PTPRC/ZBTB20/CD2/EPHB2/SPN/TLR1/CCR2/RASGRP1/CLEC7A/TNFRSF8/CCL3/CD84/TWIST1/IL6	18
BP	GO:0002456	T cell mediated immunity	19/1275	112/18800	0.000180688363396703	0.00424172010036654	0.00355576958697594	XCL1/FUT7/NOD2/LILRB1/PTPRC/SLAMF1/IL18/IL1B/CD8A/HFE/PRF1/CCR2/CD70/MYO1G/CLEC4G/IL12RB1/GATA3/IL6/TBX21	19
BP	GO:0045089	positive regulation of innate immune response	22/1275	140/18800	0.000184807373259052	0.00431904731701401	0.00362059181915878	GBP5/NOD2/LAG3/CADM1/TASL/KIR2DL4/COCH/NLRC4/CD160/ZBP1/NCR3/SH2D1A/CRTAM/PAK3/NLRC5/RASGRP1/CLEC7A/SLAMF6/AIM2/TLR8/CGAS/MMP12	22
BP	GO:0050777	negative regulation of immune response	26/1275	179/18800	0.000189073017323133	0.00439909886971822	0.00368769782091293	XCL1/CD96/NOD2/LILRB1/SPINK5/CTLA4/KIR2DL4/PTPRC/SLAMF1/NLRP6/PDCD1/CD160/FGL2/IL10/HFE/NLRC5/CCR2/SAMSN1/CD300A/CLEC4G/SLAMF8/CD84/SUSD4/MMP12/TBX21/FOXF1	26
BP	GO:0002717	positive regulation of natural killer cell mediated immunity	9/1275	32/18800	0.0001988059927111	0.00458479899490137	0.0038433674176331	LAG3/CADM1/KIR2DL4/CD160/NCR3/SH2D1A/CRTAM/RASGRP1/SLAMF6	9
BP	GO:0002828	regulation of type 2 immune response	9/1275	32/18800	0.0001988059927111	0.00458479899490137	0.0038433674176331	XCL1/ECM1/NOD2/IL18/IDO1/CCR2/GATA3/IL6/TBX21	9
BP	GO:0070374	positive regulation of ERK1 and ERK2 cascade	30/1275	220/18800	0.00019986560492486	0.00458901948149843	0.00384690538749649	XCL1/NPNT/NOD2/MIR221/IGF1/PTPN22/MT3/PTPRC/SLAMF1/CCL3L3/P2RY6/GPR55/ERBB4/NTRK1/RASGRP1/TNF/CCR7/P2RY1/CCL3/NDRG4/XCL2/FGF18/CCL26/CCL4/HTR2B/GPBAR1/GATA4/CCL22/CCL24/TNFRSF11A	30
BP	GO:0051966	regulation of synaptic transmission, glutamatergic	14/1275	70/18800	0.00021664399343429	0.00495253845252623	0.00415163782407517	PTGS2/PLPPR4/LRRK2/GRM8/HOMER1/GRIK3/NTRK1/DKK1/CCR2/TNF/GRIK1/CDH2/OXTR/CACNG4	14
BP	GO:0009612	response to mechanical stimulus	28/1275	201/18800	0.000224395809215151	0.00510744374452745	0.00428149257948724	PTGS2/ACTA1/TIFAB/TRPA1/PHF24/ATP8A2/IL1B/COL11A1/TNFSF14/MAP1B/PTGER4/SCX/CASP5/SLC8A1/NTRK1/TNF/TNFRSF8/CXCL10/P2RY1/CDH2/PKD2L1/ITGA2/TLR8/NPPA/KCNK2/PIEZO2/GATA4/IRF1	28
BP	GO:1901623	regulation of lymphocyte chemotaxis	8/1275	26/18800	0.000226939225645175	0.00511198696358846	0.00428530109107733	XCL1/TNFSF14/CCR2/CXCL10/CCL3/XCL2/CCL4/CXCL13	8
BP	GO:0002577	regulation of antigen processing and presentation	7/1275	20/18800	0.000229477924822023	0.00511198696358846	0.00428530109107733	NOD2/LILRB2/FGL2/HFE/CCR7/HLA-DOB/HLA-DOA	7
BP	GO:0046629	gamma-delta T cell activation	7/1275	20/18800	0.000229477924822023	0.00511198696358846	0.00428530109107733	NOD2/LILRB1/EGR3/PTPRC/GPR18/JAML/ITK	7
BP	GO:0140131	positive regulation of lymphocyte chemotaxis	7/1275	20/18800	0.000229477924822023	0.00511198696358846	0.00428530109107733	XCL1/TNFSF14/CCR2/CCL3/XCL2/CCL4/CXCL13	7
BP	GO:1903978	regulation of microglial cell activation	7/1275	20/18800	0.000229477924822023	0.00511198696358846	0.00428530109107733	LRRK2/STAP1/PTPRC/CCL3/TTBK1/IL6/CST7	7
BP	GO:0048708	astrocyte differentiation	15/1275	79/18800	0.000239075685255566	0.00529421960246353	0.00443806394664866	IFNG/GPR37L1/EPHA4/MT3/CNTF/CNTN2/IL1B/DLL1/TNF/ROR1/TSPAN2/TTBK1/NTRK3/LIF/IL6	15
BP	GO:0002673	regulation of acute inflammatory response	11/1275	47/18800	0.000240692314304932	0.00529421960246353	0.00443806394664866	PTGS2/FUT7/PIK3CG/IL1B/TNF/C2CD4B/FFAR3/CCR7/F12/IL6/TNFRSF11A	11
BP	GO:0031294	lymphocyte costimulation	11/1275	47/18800	0.000240692314304932	0.00529421960246353	0.00443806394664866	ICOS/LILRB2/CD28/CD160/TNFSF14/CD3E/LCK/CCR7/CD5/TNFSF13B/CARD11	11
BP	GO:0032640	tumor necrosis factor production	26/1275	182/18800	0.00024756550513698	0.00540002258080038	0.00452675697770206	NFATC4/IFNG/NOD2/LILRB1/LRRK2/IGF1/PTPN22/PTPRC/ZBTB20/GPR18/SLAMF1/CD2/GHRL/EPHB2/LILRA4/IL10/SPN/TLR1/CCR2/RASGRP1/CLEC7A/TNFRSF8/CCL3/CD84/TWIST1/IL6	26
BP	GO:0032680	regulation of tumor necrosis factor production	26/1275	182/18800	0.00024756550513698	0.00540002258080038	0.00452675697770206	NFATC4/IFNG/NOD2/LILRB1/LRRK2/IGF1/PTPN22/PTPRC/ZBTB20/GPR18/SLAMF1/CD2/GHRL/EPHB2/LILRA4/IL10/SPN/TLR1/CCR2/RASGRP1/CLEC7A/TNFRSF8/CCL3/CD84/TWIST1/IL6	26
BP	GO:0010863	positive regulation of phospholipase C activity	10/1275	40/18800	0.000257801333035129	0.00559995841675892	0.00469436015472134	LPAR1/ADCYAP1R1/ARHGAP6/P2RY6/GPR55/ANG/SELE/S1PR4/HTR2B/ITK	10
BP	GO:0044706	multi-multicellular organism process	29/1275	213/18800	0.00026012248462796	0.00561562689483456	0.00470749480210431	RLN1/PTGS2/FUT7/VDR/CRHR1/STC2/RLN2/PRLR/PSG9/AQP4/PSG4/CLDN4/PTHLH/GHRL/ENDOU/IL1B/IDO1/CD38/PRDM1/PSG5/SLC38A3/ITGA2/NPPA/LIF/MMP9/HPGD/TEKT3/OXTR/TAC1	29
BP	GO:0051965	positive regulation of synapse assembly	13/1275	63/18800	0.000260668067897764	0.00561562689483456	0.00470749480210431	ADGRB1/LINGO2/ST8SIA2/GHRL/EPHB2/PTPRD/NTRK1/AMIGO2/LRRN3/SLITRK2/OXTR/LRRTM2/THBS2	13
BP	GO:0060284	regulation of cell development	55/1275	500/18800	0.000268171769713128	0.00571976791693151	0.00479479464046397	CASS4/HES7/MPL/SORL1/NFATC4/IFNG/DLL3/PLXNA4/LILRB1/CRABP2/MIR221/GPR37L1/LRRK2/IGF1/PDE3A/EPHA4/MT3/EGR2/TRIM58/PTHLH/GBP1/NKX6-1/SEMA3E/LTA/LIMS2/IL1B/SLIT1/EPHB2/MAP1B/TENM4/DCT/PTPRD/PAEP/DLL1/PAK3/SEMA3C/BRINP1/TNF/CLEC7A/GPR68/HAP1/LPAR3/TTBK1/SLAMF8/DLL4/NTRK3/ITPKA/LIF/HAS2/BCL11A/OLIG2/PITX3/ROBO1/IL6/VAX1	55
BP	GO:0002695	negative regulation of leukocyte activation	27/1275	193/18800	0.000268667230950075	0.00571976791693151	0.00479479464046397	XCL1/LILRB1/LAG3/PTPN22/CTLA4/LILRB2/PTPRC/CD300LF/FGL2/IDO1/LAX1/IL10/HFE/SPN/TBC1D10C/LRFN5/CRTAM/CCR2/SAMSN1/CD300A/CLEC4G/CD84/TIGIT/IRF1/TBX21/CST7/FOXF1	27
BP	GO:0038007	netrin-activated signaling pathway	5/1275	10/18800	0.000268885097797881	0.00571976791693151	0.00479479464046397	TUBB3/UNC5A/UNC5D/UNC5C/UNC5CL	5
BP	GO:0002822	regulation of adaptive immune response based on somatic recombination of immune receptors built from immunoglobulin superfamily domains	25/1275	173/18800	0.000269872526357609	0.00571976791693151	0.00479479464046397	XCL1/FUT7/NOD2/LILRB1/FCER2/CD28/PTPRC/SLAMF1/LTA/IL18/IL1B/EPHB2/IL10/HFE/IL27/CCR2/TNF/CLEC7A/CLEC4G/IL12RB1/GATA3/TNFSF13B/SUSD4/IL6/TBX21	25
BP	GO:0048592	eye morphogenesis	23/1275	154/18800	0.000287623750075157	0.00606596659974447	0.00508500774228818	FOXE3/CALB1/CNTF/ATP8A2/EPHB2/FOXL2/SDK2/ZEB1/SLC1A1/FOXN4/LCTL/DLL1/PRDM1/MFSD2A/NR2E3/FASLG/RP1/MEGF11/CRB1/CABP4/TWIST1/PDE6C/PITX3	23
BP	GO:0071675	regulation of mononuclear cell migration	19/1275	116/18800	0.000288524485833118	0.00606596659974447	0.00508500774228818	XCL1/ECM1/MSTN/SLAMF1/TNFSF14/GCSAM/SPN/SERPINE1/CCR2/TNF/CXCL10/CCR7/CCL3/SLAMF8/PLA2G7/XCL2/ITGA4/CCL4/CXCL13	19
BP	GO:0006909	phagocytosis	38/1275	310/18800	0.000291150273019233	0.00609668671702273	0.00511075995038813	XKR5/IRF8/ADGRB1/IFNG/RHOH/CAMK1D/NOD2/BIN2/DYSF/STAP1/SIRPG/PTPRC/CD300LF/SLAMF1/FCGR1A/IL1B/ICAM3/TRBC2/P2RY6/IL2RB/C4A/CCR2/RAB7B/TRBC1/TNF/CLEC7A/MYO1G/CD300A/ITGAL/RAB31/MEGF10/ITGA2/TRDC/IL15/IL2RG/C4B/ITGB3/IL15RA	38
BP	GO:1903557	positive regulation of tumor necrosis factor superfamily cytokine production	18/1275	107/18800	0.000294443948752192	0.00614109191919413	0.00514798415746651	NFATC4/IFNG/NOD2/LRRK2/PTPRC/ZBTB20/CD2/EPHB2/SPN/TLR1/CCR2/RASGRP1/CLEC7A/TNFRSF8/CCL3/CD84/TWIST1/IL6	18
BP	GO:0002710	negative regulation of T cell mediated immunity	8/1275	27/18800	0.000303451795184949	0.00625421318028822	0.00524281199389163	XCL1/NOD2/LILRB1/PTPRC/SLAMF1/HFE/CLEC4G/TBX21	8
BP	GO:0002719	negative regulation of cytokine production involved in immune response	8/1275	27/18800	0.000303451795184949	0.00625421318028822	0.00524281199389163	XCL1/CD96/LILRB1/SLAMF1/IL10/HFE/TNF/TBX21	8
BP	GO:0045954	positive regulation of natural killer cell mediated cytotoxicity	8/1275	27/18800	0.000303451795184949	0.00625421318028822	0.00524281199389163	LAG3/CADM1/CD160/NCR3/SH2D1A/CRTAM/RASGRP1/SLAMF6	8
BP	GO:0030888	regulation of B cell proliferation	13/1275	64/18800	0.000307085961292049	0.00630429414652501	0.00528479410784954	CTLA4/FCRL3/CHRNB2/PTPRC/NFATC2/IL7/EPHB2/IL10/CD38/CD300A/IKZF3/TNFSF13B/CARD11	13
BP	GO:0044703	multi-organism reproductive process	28/1275	205/18800	0.000312354767914903	0.00638741097669733	0.00535446968518598	RLN1/PTGS2/FUT7/VDR/CRHR1/STC2/RLN2/PRLR/PSG9/AQP4/PSG4/CLDN4/PTHLH/GHRL/ENDOU/IL1B/IDO1/CD38/PRDM1/PSG5/SLC38A3/ITGA2/NPPA/LIF/MMP9/HPGD/OXTR/TAC1	28
BP	GO:0009581	detection of external stimulus	21/1275	136/18800	0.000327746661796162	0.00661881500587967	0.00554845217101741	GNGT2/TRPC3/TRPA1/PHF24/ATP8A2/COL11A1/CACNA2D4/NTRK1/NR2E3/TNF/ELOVL4/RP1/CRB1/CDH2/PKD2L1/ITGA2/TRPM8/CABP4/PDE6C/PIEZO2/FOXF1	21
BP	GO:0050850	positive regulation of calcium-mediated signaling	9/1275	34/18800	0.000328728156930031	0.00661881500587967	0.00554845217101741	ZAP70/LMCD1/IGF1/TRAT1/CD3E/TNF/CLEC7A/CCL3/CCL4	9
BP	GO:0099174	regulation of presynapse organization	9/1275	34/18800	0.000328728156930031	0.00661881500587967	0.00554845217101741	NTNG2/PTPRD/GPC4/LRFN5/DKK1/GPC6/NTRK3/MDGA1/SLITRK2	9
BP	GO:1905606	regulation of presynapse assembly	9/1275	34/18800	0.000328728156930031	0.00661881500587967	0.00554845217101741	NTNG2/PTPRD/GPC4/LRFN5/DKK1/GPC6/NTRK3/MDGA1/SLITRK2	9
BP	GO:0090102	cochlea development	11/1275	49/18800	0.00035534606210681	0.00712734342961361	0.00597474383110826	HOXA1/EPHA4/TIFAB/CALB1/KCNK3/GABRA5/ZEB1/PVALB/NTRK3/GATA3/KCNK2	11
BP	GO:0042093	T-helper cell differentiation	13/1275	65/18800	0.000360367592322182	0.00720047460231535	0.00603604858333136	BATF/IL18/RORC/MYB/PTGER4/SPN/IL27/LY9/SLAMF6/IL12RB1/GATA3/IL6/TBX21	13
BP	GO:0060042	retina morphogenesis in camera-type eye	12/1275	57/18800	0.000366536190028694	0.00729588195741525	0.00611602712119121	CALB1/ATP8A2/SDK2/SLC1A1/FOXN4/DLL1/MFSD2A/RP1/MEGF11/CRB1/CABP4/PDE6C	12
BP	GO:0071706	tumor necrosis factor superfamily cytokine production	26/1275	187/18800	0.00038110464510387	0.00752861440422174	0.00631112319935664	NFATC4/IFNG/NOD2/LILRB1/LRRK2/IGF1/PTPN22/PTPRC/ZBTB20/GPR18/SLAMF1/CD2/GHRL/EPHB2/LILRA4/IL10/SPN/TLR1/CCR2/RASGRP1/CLEC7A/TNFRSF8/CCL3/CD84/TWIST1/IL6	26
BP	GO:1903555	regulation of tumor necrosis factor superfamily cytokine production	26/1275	187/18800	0.00038110464510387	0.00752861440422174	0.00631112319935664	NFATC4/IFNG/NOD2/LILRB1/LRRK2/IGF1/PTPN22/PTPRC/ZBTB20/GPR18/SLAMF1/CD2/GHRL/EPHB2/LILRA4/IL10/SPN/TLR1/CCR2/RASGRP1/CLEC7A/TNFRSF8/CCL3/CD84/TWIST1/IL6	26
BP	GO:1900274	regulation of phospholipase C activity	10/1275	42/18800	0.000395317535168656	0.00778002743085682	0.00652187892409231	LPAR1/ADCYAP1R1/ARHGAP6/P2RY6/GPR55/ANG/SELE/S1PR4/HTR2B/ITK	10
BP	GO:0031644	regulation of nervous system process	21/1275	138/18800	0.000401170432624157	0.00786564499920398	0.00659365083228903	NLGN4X/LRRK2/EGR2/FGF12/HOMER1/GRIN2D/GHRL/TENM4/ITGAX/IL10/RIMS2/TMEM25/DLGAP1/TNF/CCL3/NPTX1/ITGA2/SPX/DLGAP3/CACNG4/CST7	21
BP	GO:0033273	response to vitamin	15/1275	83/18800	0.000418155512763693	0.00816807503476841	0.00684717334136621	PTGS2/VDR/STC2/AQP3/BCHE/KYNU/LRAT/MAP1B/F5/CYP24A1/CXCL10/ITGA2/IL15/POSTN/GATA4	15
BP	GO:0002715	regulation of natural killer cell mediated immunity	11/1275	50/18800	0.000428006877940083	0.00829857780006051	0.00695657182897547	CD96/LILRB1/LAG3/CADM1/KIR2DL4/CD160/NCR3/SH2D1A/CRTAM/RASGRP1/SLAMF6	11
BP	GO:0099054	presynapse assembly	11/1275	50/18800	0.000428006877940083	0.00829857780006051	0.00695657182897547	NTNG2/NLGN4X/PTPRD/PCDH17/GPC4/LRFN5/DKK1/GPC6/NTRK3/MDGA1/SLITRK2	11
BP	GO:0001912	positive regulation of leukocyte mediated cytotoxicity	12/1275	58/18800	0.00043402921726147	0.00835346673663159	0.00700258439149794	XCL1/LAG3/CADM1/STAP1/PTPRC/CD160/NCR3/SH2D1A/CRTAM/RASGRP1/SLAMF6/IL12RB1	12
BP	GO:0090303	positive regulation of wound healing	12/1275	58/18800	0.00043402921726147	0.00835346673663159	0.00700258439149794	MIR221/CLDN3/FERMT1/CLDN4/OCLN/VTN/HPSE/SERPINE1/CLDN1/CLEC7A/DUOX1/F12	12
BP	GO:0009582	detection of abiotic stimulus	21/1275	139/18800	0.000442985743858336	0.00849461673662414	0.0071209082943721	GNGT2/TRPC3/TRPA1/PHF24/ATP8A2/COL11A1/CACNA2D4/NTRK1/NR2E3/TNF/ELOVL4/RP1/CRB1/CDH2/PKD2L1/ITGA2/TRPM8/CABP4/PDE6C/PIEZO2/TAC1	21
BP	GO:0070269	pyroptosis	7/1275	22/18800	0.000447772944971576	0.00855507798148248	0.00717159203836535	NLRP9/GZMA/NLRP6/NLRC4/ZBP1/AIM2/GZMB	7
BP	GO:0006959	humoral immune response	38/1275	317/18800	0.000453088062961177	0.00859582482684908	0.00720574950045419	CFB/CXCL9/IFNG/NOD2/CXCL2/SPINK5/GATA6/RNASE3/FCER2/CD28/PTPRC/LTA/PDCD1/GNLY/IL7/IL1B/CD5L/TRBC2/C4A/SH2D1A/ANG/CXCL11/CCR2/CXCL1/TRBC1/TNF/CXCL10/CCR7/MUC7/GATA3/TRDC/SUSD4/ZP4/C4B/WFDC10A/IL6/POU2AF1/CXCL13	38
BP	GO:0050890	cognition	37/1275	306/18800	0.00045318961837829	0.00859582482684908	0.00720574950045419	PTGS2/HOXA1/NFATC4/NLGN4X/ARC/BCHE/CHRNB2/EGR2/NTF3/LILRB2/TIFAB/CALB1/CNTN2/EPHB2/RASGRF1/GABRA5/SLC1A1/MFSD2A/RAPGEF3/NTRK1/DKK1/GLP1R/BRINP1/TNF/CHL1/SLC6A1/TTBK1/NDRG4/ADCY1/GRIN2A/MGAT3/SLC7A11/KCNK2/MAP1A/OXTR/JAKMIP1/CAMK4	37
BP	GO:0002437	inflammatory response to antigenic stimulus	14/1275	75/18800	0.000457688754706501	0.00864982177216076	0.00725101432024093	FUT7/NOD2/FCGR3A/CD28/NLRP6/FCGR1A/LTA/IL10/CYSLTR1/RASGRP1/TNF/CCR7/GATA3/CD6	14
BP	GO:0045060	negative thymic T cell selection	5/1275	11/18800	0.000465434084712874	0.00876455911320825	0.00734719689196506	ZAP70/CD28/PTPRC/CD3E/CCR7	5
BP	GO:0030198	extracellular matrix organization	37/1275	307/18800	0.000482500232402619	0.00905227283125258	0.0075883829354028	TLL2/NPNT/PXDN/NTNG1/NTNG2/SPINK5/ADAMTS9/COL14A1/FERMT1/MMP25/TNFRSF11B/COL9A3/COL11A1/ADAMTS12/EGFLAM/COL4A3/ADAMTS14/COL5A3/IBSP/SCX/COLGALT2/COL12A1/TNF/ADAMTS4/ADAMTS2/ADAMTS5/HAS2/MMP12/MMP16/MMP9/COL22A1/POSTN/HPSE2/MMP1/IL6/WDR72/FOXF1	37
BP	GO:0014002	astrocyte development	10/1275	43/18800	0.000484171230706919	0.00905227283125258	0.0075883829354028	IFNG/MT3/CNTF/IL1B/DLL1/TNF/ROR1/TSPAN2/TTBK1/IL6	10
BP	GO:0050921	positive regulation of chemotaxis	21/1275	140/18800	0.000488546632787622	0.0091015716108299	0.0076297093541547	XCL1/MSTN/CAMK1D/NTF3/SLAMF1/TNFSF14/SERPINE1/CCR2/CXCL10/CCR7/CCL3/PLA2G7/XCL2/NTRK3/FGF18/CCL26/ITGA2/CCL4/SUCNR1/IL6/CXCL13	21
BP	GO:0042531	positive regulation of tyrosine phosphorylation of STAT protein	13/1275	67/18800	0.000490780288418961	0.00911076173713922	0.00763741329756868	IFNG/MIR221/IGF1/CNTF/IL18/ERBB4/TNF/CTF1/TNFRSF18/IL15/GHR/LIF/IL6	13
BP	GO:0043062	extracellular structure organization	37/1275	308/18800	0.000513481672076082	0.0094647364356222	0.00793414491531875	TLL2/NPNT/PXDN/NTNG1/NTNG2/SPINK5/ADAMTS9/COL14A1/FERMT1/MMP25/TNFRSF11B/COL9A3/COL11A1/ADAMTS12/EGFLAM/COL4A3/ADAMTS14/COL5A3/IBSP/SCX/COLGALT2/COL12A1/TNF/ADAMTS4/ADAMTS2/ADAMTS5/HAS2/MMP12/MMP16/MMP9/COL22A1/POSTN/HPSE2/MMP1/IL6/WDR72/FOXF1	37
BP	GO:0002285	lymphocyte activation involved in immune response	27/1275	201/18800	0.000516885759644815	0.0094647364356222	0.00793414491531875	DOCK10/EOMES/IRF8/IFNG/LILRB1/CD28/PTPRC/BATF/NKG7/IL18/RORC/MYB/FGL2/PTGER4/IL10/SPN/DLL1/IL27/ITGAL/LY9/SLAMF6/IL12RB1/ZNF683/GATA3/IL6/POU2AF1/TBX21	27
BP	GO:0001773	myeloid dendritic cell activation	8/1275	29/18800	0.000519532069120459	0.0094647364356222	0.00793414491531875	DCSTAMP/UBD/SLAMF1/BATF/CD2/IL10/CAMK4/BATF3	8
BP	GO:0002825	regulation of T-helper 1 type immune response	8/1275	29/18800	0.000519532069120459	0.0094647364356222	0.00793414491531875	XCL1/SLAMF1/IL18/IL1B/IL27/CCR2/IL12RB1/TBX21	8
BP	GO:0099068	postsynapse assembly	8/1275	29/18800	0.000519532069120459	0.0094647364356222	0.00793414491531875	NTNG2/NLGN4X/EPHB2/PTPRD/NPTX1/NTRK3/CDH2/LRRTM2	8
BP	GO:0045066	regulatory T cell differentiation	9/1275	36/18800	0.000521823027660179	0.0094647364356222	0.00793414491531875	FUT7/IFNG/LAG3/PSG9/CTLA4/LILRB2/CD28/TOX/IRF1	9
BP	GO:0060078	regulation of postsynaptic membrane potential	20/1275	131/18800	0.000522504074478475	0.0094647364356222	0.00793414491531875	GABRA3/CHRNA5/INSYN2A/NLGN4X/GRID1/LRRK2/CHRNB2/GABRE/GRIN2D/GHRL/GABRA5/GLRB/GRIK3/RIMS2/TMEM25/CHRNA6/GRIK1/GABRB1/GRIN2A/GABRD	20
BP	GO:0034121	regulation of toll-like receptor signaling pathway	14/1275	76/18800	0.000526598549848484	0.00950601175329936	0.00796874538772534	NOD2/TASL/PTPN22/FCRL3/CD300LF/NLRP6/GFI1/BIRC3/LILRA4/SMPDL3B/TLR1/RAB7B/CD300A/IRF1	14
BP	GO:0035249	synaptic transmission, glutamatergic	16/1275	94/18800	0.000547294609681334	0.00981194274548555	0.00822520269560735	PTGS2/PLPPR4/GRID1/LRRK2/GRM8/HOMER1/GRIN2D/GRIK3/NTRK1/DKK1/CCR2/TNF/GRIK1/CDH2/OXTR/CACNG4	16
BP	GO:0045582	positive regulation of T cell differentiation	16/1275	94/18800	0.000547294609681334	0.00981194274548555	0.00822520269560735	ZAP70/IFNG/RHOH/EGR3/GLI2/LILRB2/PTPRC/IL18/IL7/TESPA1/MYB/RASGRP1/CD27/IL12RB1/IL1RL2/GATA3	16
BP	GO:0002720	positive regulation of cytokine production involved in immune response	13/1275	68/18800	0.000569705108755186	0.0101788609021618	0.00853278461792839	XCL1/NOD2/LILRB1/KIR2DL4/SLAMF1/IL18/IL1B/CD160/CLEC7A/FFAR3/GATA3/IL6/TBX21	13
BP	GO:0045229	external encapsulating structure organization	37/1275	310/18800	0.000580784139776984	0.0103415135092943	0.00866913383004027	TLL2/NPNT/PXDN/NTNG1/NTNG2/SPINK5/ADAMTS9/COL14A1/FERMT1/MMP25/TNFRSF11B/COL9A3/COL11A1/ADAMTS12/EGFLAM/COL4A3/ADAMTS14/COL5A3/IBSP/SCX/COLGALT2/COL12A1/TNF/ADAMTS4/ADAMTS2/ADAMTS5/HAS2/MMP12/MMP16/MMP9/COL22A1/POSTN/HPSE2/MMP1/IL6/WDR72/FOXF1	37
BP	GO:0015698	inorganic anion transport	25/1275	182/18800	0.000586897273756702	0.0104149397563266	0.00873068593859657	WNK4/GABRA3/ANO4/GABRB3/CLDN4/GABRE/SLC4A8/CLIC2/GABRA5/GLRB/ABCC3/P2RY6/SLC26A10/SLC1A1/CLIC3/APOL1/SLC5A5/SLC6A1/GABRB1/CA2/ABCC9/GABRD/ENPP1/GABRP/ANO9	25
BP	GO:0061001	regulation of dendritic spine morphogenesis	10/1275	44/18800	0.000588966366360244	0.010416347729378	0.0087318662210379	LRRK2/ARC/EPHA4/ZDHHC15/EPHB2/PPFIA2/PAK3/DNM3/ITPKA/NGEF	10
BP	GO:0099172	presynapse organization	11/1275	52/18800	0.000610969237383076	0.0107691042346815	0.00902757664593316	NTNG2/NLGN4X/PTPRD/PCDH17/GPC4/LRFN5/DKK1/GPC6/NTRK3/MDGA1/SLITRK2	11
BP	GO:0033627	cell adhesion mediated by integrin	15/1275	86/18800	0.000618699439455537	0.0108339320924857	0.00908192085529036	NPNT/FERMT1/PIK3CG/VTN/ITGAX/SERPINE1/CD3E/SKAP1/EPHA8/ITGAL/ITGA4/ITGA2/LIF/ITGB3/CXCL13	15
BP	GO:0002830	positive regulation of type 2 immune response	6/1275	17/18800	0.000620855707305769	0.0108339320924857	0.00908192085529036	XCL1/NOD2/IL18/IDO1/GATA3/IL6	6
BP	GO:0010819	regulation of T cell chemotaxis	6/1275	17/18800	0.000620855707305769	0.0108339320924857	0.00908192085529036	XCL1/TNFSF14/CCR2/CXCL10/XCL2/CXCL13	6
BP	GO:0071695	anatomical structure maturation	31/1275	246/18800	0.00063572212969901	0.0110564961759944	0.00926849294882033	SPINK1/TFCP2L1/TDRD5/HOXB13/TDRD10/SPINK5/LRRK2/IGF1/PDE3A/FERMT1/TRIM58/PHOSPHO1/LGI4/CNTN2/BHLHA15/NKX6-1/CATSPER3/CATSPERD/ADAMTS12/PAEP/SRRM4/ANG/CLEC7A/EPHA8/CEND1/WNT10B/ROPN1B/GATA3/IL15/BCL11A/ROPN1	31
BP	GO:0046635	positive regulation of alpha-beta T cell activation	13/1275	69/18800	0.000659085704190255	0.0114248796736291	0.00957730324422856	XCL1/ZAP70/IFNG/PTPN22/CD28/PTPRC/IL18/CD160/MYB/CD3E/CCR2/RASAL3/IL12RB1	13
BP	GO:0033198	response to ATP	8/1275	30/18800	0.000666741392957481	0.0115194428783248	0.00965657414361556	KCNJ11/PTGS2/TRPC3/PKLR/IL1B/SLC8A1/P2RY1/ABCC9	8
BP	GO:0034113	heterotypic cell-cell adhesion	12/1275	61/18800	0.000702432488290629	0.0120961647243469	0.010140031314694	MIR221/LILRB2/PTPRC/CD2/IL1B/ITGAX/IL10/SKAP1/TNF/LCK/ITGA4/ITGB3	12
BP	GO:0042088	T-helper 1 type immune response	10/1275	45/18800	0.000711823441550414	0.0122176908738243	0.0102419048414967	XCL1/IL18BP/SLAMF1/IL18/IL1B/SPN/IL27/CCR2/IL12RB1/TBX21	10
BP	GO:0002821	positive regulation of adaptive immune response	18/1275	115/18800	0.000721091968173214	0.0123363282790417	0.0103413567778264	XCL1/NOD2/FCER2/CD28/PTPRC/SLAMF1/LTA/IL18/IL1B/CCR2/SKAP1/TNF/CLEC7A/IL12RB1/GATA3/TNFSF13B/IL6/TBX21	18
BP	GO:0050866	negative regulation of cell activation	28/1275	216/18800	0.000729723729515683	0.0124433346059107	0.010431058557692	XCL1/LILRB1/LAG3/PTPN22/CTLA4/LILRB2/PTPRC/CD300LF/FGL2/IDO1/LAX1/IL10/HFE/SPN/TBC1D10C/LRFN5/CRTAM/CCR2/SAMSN1/CD300A/CLEC4G/CD84/TIGIT/ALOX12/IRF1/TBX21/CST7/FOXF1	28
BP	GO:0050878	regulation of body fluid levels	43/1275	382/18800	0.000752324998012482	0.0127870823525823	0.0107192170769448	SPINK1/WNK4/CDO1/NPR3/VDR/F2RL3/MYO5B/TSPAN8/MPL/PRLR/AQP3/AQP4/SLC6A3/CLDN4/TIFAB/PIK3CG/NLRP6/VTN/EPHB2/F5/HPSE/SERPINE1/ERBB4/PTPRO/GJA5/CLDN1/TFPI2/FLI1/CHRM3/LCK/SFN/KDF1/P2RY1/SOCS2/SLC7A11/ITGA2/F12/ALOX12/SERPIND1/HAS2/OXTR/IL6/ITGB3	43
BP	GO:0034612	response to tumor necrosis factor	31/1275	249/18800	0.000779871033969944	0.0132123781968694	0.011075736128839	XCL1/PTGS2/IL18BP/NPNT/GBP2/CARD14/DCSTAMP/UBD/GBP1/CCL3L3/BIRC3/ADAMTS12/GBP3/TNFRSF19/SELE/CLDN1/CD70/TNF/CCL3/AIM2/XCL2/HYAL1/TNFRSF18/CCL26/GATA3/CCL4/TNFSF13B/HAS2/CCL22/CCL24/TNFRSF11A	31
BP	GO:1903522	regulation of blood circulation	32/1275	260/18800	0.000788428095745709	0.0132203259606261	0.0110823986185795	MYH7/PTGS2/PDE4B/DOCK4/KCNH2/TNNI3/PIK3CG/CLIC2/GHRL/CELF2/BDKRB2/CYSLTR1/SLC1A1/FOXN4/CD38/SLC8A1/GLP1R/GJA5/TNF/MYL4/CHRM3/SCN4B/GJC1/ADM2/ABCC9/HTR1A/SPX/NPPA/PLN/OXTR/GATA4/CHGA	32
BP	GO:0032102	negative regulation of response to external stimulus	47/1275	429/18800	0.000791258910983491	0.0132203259606261	0.0110823986185795	CD96/RNF125/TSPAN8/MIR187/NOD2/LILRB1/MIR221/SPINK5/IGF1/EPHA4/SLC6A3/CLDN3/KIR2DL4/STAP1/PTPRC/GPR18/NLRP6/SEMA3E/GHRL/TNFAIP6/MEFV/VTN/SLIT1/FGL2/PTGER4/IL10/SMPDL3B/SERPINE1/LRFN5/NLRC5/PTPRO/SEMA3C/TNF/CD109/SIGLEC10/SLAMF8/EPPK1/GATA3/F12/SPX/ALOX12/SUSD4/MMP12/ROBO1/CXCL13/CST7/FOXF1	47
BP	GO:0002709	regulation of T cell mediated immunity	15/1275	88/18800	0.000793690783006475	0.0132203259606261	0.0110823986185795	XCL1/FUT7/NOD2/LILRB1/PTPRC/SLAMF1/IL18/IL1B/HFE/CCR2/CLEC4G/IL12RB1/GATA3/IL6/TBX21	15
BP	GO:0002369	T cell cytokine production	9/1275	38/18800	0.000799271549469662	0.0132203259606261	0.0110823986185795	XCL1/SLAMF1/IL18/IL1B/HFE/CCR2/GATA3/IL6/TBX21	9
BP	GO:0002724	regulation of T cell cytokine production	9/1275	38/18800	0.000799271549469662	0.0132203259606261	0.0110823986185795	XCL1/SLAMF1/IL18/IL1B/HFE/CCR2/GATA3/IL6/TBX21	9
BP	GO:0032814	regulation of natural killer cell activation	9/1275	38/18800	0.000799271549469662	0.0132203259606261	0.0110823986185795	FCGR3A/PTPN22/IL18/PRDM1/RASGRP1/TOX/ZNF683/IL15/IL15RA	9
BP	GO:0002286	T cell activation involved in immune response	18/1275	116/18800	0.000800543138398945	0.0132203259606261	0.0110823986185795	EOMES/IFNG/LILRB1/BATF/IL18/RORC/MYB/FGL2/PTGER4/SPN/IL27/ITGAL/LY9/SLAMF6/IL12RB1/GATA3/IL6/TBX21	18
BP	GO:0043406	positive regulation of MAP kinase activity	18/1275	116/18800	0.000800543138398945	0.0132203259606261	0.0110823986185795	NOD2/FGD2/LRRK2/EPHA4/NTF3/PTPRC/PIK3CG/IL1B/DKK1/RASGRP1/TNF/NTRK3/EGF/FGF18/GHR/HTR2B/ROBO1/TNFRSF11A	18
BP	GO:2000406	positive regulation of T cell migration	8/1275	31/18800	0.000845792477837565	0.0139236591870429	0.0116719921883641	XCL1/TNFSF14/SPN/CCR2/CXCL10/XCL2/ITGA4/CXCL13	8
BP	GO:0061900	glial cell activation	11/1275	54/18800	0.00085482969883533	0.0139878643952417	0.0117258144400065	IFNG/LRRK2/STAP1/PTPRC/CNTF/IL1B/TNF/CCL3/TTBK1/IL6/CST7	11
BP	GO:0042269	regulation of natural killer cell mediated cytotoxicity	10/1275	46/18800	0.000855036601046291	0.0139878643952417	0.0117258144400065	LILRB1/LAG3/CADM1/KIR2DL4/CD160/NCR3/SH2D1A/CRTAM/RASGRP1/SLAMF6	10
BP	GO:0002923	regulation of humoral immune response mediated by circulating immunoglobulin	6/1275	18/18800	0.000878161355872541	0.0143214165046503	0.0120054261112727	NOD2/FCER2/PTPRC/LTA/TNF/SUSD4	6
BP	GO:0010466	negative regulation of peptidase activity	32/1275	262/18800	0.000898044385521319	0.014600193659019	0.0122391207690042	SPINK1/PTGS2/ECM1/SORL1/TNFAIP8/SPINK5/MT3/CSTA/SPOCK3/DPEP1/VTN/BIRC3/TNFSF14/SPOCK1/COL4A3/C4A/SERPINE1/TIMP3/LAMP3/TFPI2/TNF/CD27/SFN/CD109/ITIH6/SPINK8/PI15/SERPIND1/C4B/MMP9/WFDC10A/CST7	32
BP	GO:0009991	response to extracellular stimulus	51/1275	479/18800	0.000926070351221445	0.015009220707877	0.0125820019365886	SPINK1/CLPSL2/PTGS2/ELAPOR1/VDR/SORL1/ACTA1/NOD2/STC2/AQP3/LRRK2/BCHE/KYNU/MT3/LRAT/PPARGC1A/PTPRC/PKLR/CNTN2/BHLHA15/TNFRSF11B/PCSK1/GHRL/LTA/MAP1B/F5/ZEB1/CYP24A1/CPS1/HFE/SLC8A1/MFSD2A/NTRK1/TNF/CXCL10/SLC38A3/MAP1LC3C/SGIP1/SSTR2/SLC1A2/ITGA4/ITGA2/SPX/IL15/GHR/AKR1C3/LRCOL1/POSTN/RNF152/GATA4/VGF	51
BP	GO:1904062	regulation of cation transmembrane transport	40/1275	352/18800	0.000942053062010812	0.0152211351223043	0.012759646574149	XCL1/WNK4/F2RL3/CXCL9/CRHR1/IFNG/PDE4B/ARC/KCNMB1/JPH2/FGF12/KCNH2/HOMER1/RGS7/PIK3CG/CLIC2/HECW2/EPHB2/RRAD/FXYD2/JSRP1/RASGRF1/CACNB4/DPP10/P2RY6/GEM/SLC8A1/CXCL11/CCR2/CXCL10/HAP1/SCN4B/LRRC52/NPPA/PLN/TWIST1/MMP9/JPH1/CACNG4/SHISA8	40
BP	GO:2000401	regulation of lymphocyte migration	12/1275	63/18800	0.00094929203347868	0.0152909039854181	0.0128181327532716	XCL1/ECM1/TNFSF14/GCSAM/SPN/CCR2/CXCL10/CCL3/XCL2/ITGA4/CCL4/CXCL13	12
BP	GO:0021700	developmental maturation	35/1275	296/18800	0.000952733725138011	0.0152992670279064	0.0128251433648704	SPINK1/TFCP2L1/NFATC4/TDRD5/HOXB13/TDRD10/SPINK5/LRRK2/IGF1/PDE3A/FERMT1/TRIM58/PHOSPHO1/LGI4/CNTN2/BHLHA15/NKX6-1/CATSPER3/CATSPERD/ZDHHC15/ADAMTS12/MAP1B/PAEP/SRRM4/ANG/CLEC7A/EPHA8/CEND1/WNT10B/ROPN1B/GATA3/IL15/NFIA/BCL11A/ROPN1	35
BP	GO:0045088	regulation of innate immune response	29/1275	231/18800	0.000992808805874601	0.0158940492316622	0.0133237402597496	GBP5/CD96/NOD2/LILRB1/LAG3/CADM1/TASL/PTPN22/KIR2DL4/COCH/NLRC4/BIRC3/CD160/ZBP1/NCR3/SH2D1A/CRTAM/PAK3/NLRC5/RASGRP1/CLEC7A/SLAMF6/SLAMF8/AIM2/TLR8/CGAS/SUSD4/MMP12/IRF1	29
BP	GO:1903036	positive regulation of response to wounding	13/1275	72/18800	0.00100104359284554	0.0159768466536865	0.013393148082083	MIR221/CLDN3/FERMT1/CLDN4/CNTF/OCLN/VTN/HPSE/SERPINE1/CLDN1/CLEC7A/DUOX1/F12	13
BP	GO:0002707	negative regulation of lymphocyte mediated immunity	11/1275	55/18800	0.00100408453659272	0.0159768466536865	0.013393148082083	XCL1/CD96/NOD2/LILRB1/KIR2DL4/PTPRC/SLAMF1/HFE/CLEC4G/SUSD4/TBX21	11
BP	GO:0042220	response to cocaine	10/1275	47/18800	0.00102107559746287	0.0161490355067013	0.0135374913843941	SLC6A3/CHRNB2/HOMER1/ST8SIA2/SLC1A1/SLC6A1/SLC1A2/PITX3/OXTR/CACNG4	10
BP	GO:0043616	keratinocyte proliferation	10/1275	47/18800	0.00102107559746287	0.0161490355067013	0.0135374913843941	VDR/FERMT1/IRF6/SFN/CD109/KDF1/FST/EPPK1/BCL11B/HAS2	10
BP	GO:0009410	response to xenobiotic stimulus	45/1275	411/18800	0.00102454756222517	0.0161551400248457	0.0135426087093111	KCNJ11/PTGS2/PON3/ADCYAP1R1/CD69/PDE4B/BCHE/PDE3A/GATA6/SLC6A3/KCNH2/NFATC2/NAT8/NKX6-1/TRPA1/TNFRSF11B/PCSK1/LTA/IL1B/DPEP1/RORC/MAP1B/KCNK3/IL10/PPM1E/CPS1/SLC1A1/CD38/CCNO/SLC8A1/NTRK1/SEMA3C/TNF/LCK/GSTA3/AIM2/SLC1A2/ADCY1/GRIN2A/ITGA2/GATA3/GSTO2/HTR2B/OXTR/GATA4	45
BP	GO:0002438	acute inflammatory response to antigenic stimulus	7/1275	25/18800	0.00105478721855511	0.0164339615748095	0.0137763405831963	FUT7/FCGR3A/NLRP6/FCGR1A/CCR7/GATA3/CD6	7
BP	GO:0010842	retina layer formation	7/1275	25/18800	0.00105478721855511	0.0164339615748095	0.0137763405831963	CALB1/ATP8A2/SDK2/SLC1A1/FOXN4/MEGF11/CRB1	7
BP	GO:0033081	regulation of T cell differentiation in thymus	7/1275	25/18800	0.00105478721855511	0.0164339615748095	0.0137763405831963	EGR3/GLI2/TESPA1/ZEB1/RASGRP1/TOX/CAMK4	7
BP	GO:0045662	negative regulation of myoblast differentiation	7/1275	25/18800	0.00105478721855511	0.0164339615748095	0.0137763405831963	SOSTDC1/MSTN/ANKRD2/IL18/DLL1/TNF/CXCL10	7
BP	GO:0051482	positive regulation of cytosolic calcium ion concentration involved in phospholipase C-activating G protein-coupled signaling pathway	8/1275	32/18800	0.00106145463954639	0.0164887686588289	0.0138222845299668	F2RL3/LPAR1/GPR17/GPR65/GPR20/P2RY10/GPR18/GPR55	8
BP	GO:2001257	regulation of cation channel activity	24/1275	180/18800	0.0011420318350948	0.0176879782743233	0.0148275637511997	CRHR1/IFNG/PDE4B/ARC/JPH2/FGF12/HOMER1/CLIC2/EPHB2/RRAD/JSRP1/RASGRF1/CACNB4/P2RY6/GEM/CCR2/HAP1/LRRC52/NPPA/PLN/MMP9/JPH1/CACNG4/SHISA8	24
BP	GO:0002524	hypersensitivity	5/1275	13/18800	0.00115619844924519	0.0177762439956545	0.014901555565854	FUT7/FCGR3A/FCGR1A/CCR7/GATA3	5
BP	GO:0002824	positive regulation of adaptive immune response based on somatic recombination of immune receptors built from immunoglobulin superfamily domains	17/1275	110/18800	0.00115716332191336	0.0177762439956545	0.014901555565854	XCL1/NOD2/FCER2/CD28/PTPRC/SLAMF1/LTA/IL18/IL1B/CCR2/TNF/CLEC7A/IL12RB1/GATA3/TNFSF13B/IL6/TBX21	17
BP	GO:0090596	sensory organ morphogenesis	32/1275	266/18800	0.00115791770821742	0.0177762439956545	0.014901555565854	HOXA1/FOXE3/GBX2/MSX1/TIFAB/CALB1/CNTF/ATP8A2/COL11A1/EPHB2/FOXL2/SDK2/ZEB1/SLC1A1/FOXN4/PRRX1/LCTL/DLL1/PRDM1/MFSD2A/NR2E3/SIX4/FASLG/RP1/MEGF11/CRB1/GATA3/CABP4/OSR2/TWIST1/PDE6C/PITX3	32
BP	GO:0072538	T-helper 17 type immune response	9/1275	40/18800	0.00118622925128465	0.0181576319604537	0.015221267308728	BATF/EPHB2/RORC/CLEC7A/LY9/SLAMF6/IL12RB1/IL6/TBX21	9
BP	GO:0002702	positive regulation of production of molecular mediator of immune response	18/1275	120/18800	0.00119775095321924	0.0182600343315868	0.0153071096623708	XCL1/NOD2/LILRB1/PTPN22/KIR2DL4/CD28/PTPRC/SLAMF1/IL18/IL1B/CD160/EPHB2/IL10/CLEC7A/FFAR3/GATA3/IL6/TBX21	18
BP	GO:0052548	regulation of endopeptidase activity	46/1275	426/18800	0.00120825264352838	0.0182600343315868	0.0153071096623708	SPINK1/PTGS2/SORL1/TNFAIP8/SPINK5/EPHA4/MT3/CSTA/SPOCK3/NLRP6/NLRC4/DPEP1/MEFV/VTN/BIRC3/TNFSF14/SPOCK1/FOXL2/COL4A3/SLC1A1/C4A/SERPINE1/TIMP3/LAMP3/TFPI2/TNF/CLEC7A/CD27/LCK/SFN/CD109/FASLG/TTBK1/AIM2/ITIH6/GRIN2A/TNFSF15/SPINK8/CASP10/SERPIND1/PSMB9/C4B/MMP9/WFDC10A/ROBO1/CST7	46
BP	GO:0060749	mammary gland alveolus development	6/1275	19/18800	0.00121035948673555	0.0182600343315868	0.0153071096623708	PRLR/ERBB4/SOCS2/EGF/TNFRSF11A/FOXF1	6
BP	GO:0061377	mammary gland lobule development	6/1275	19/18800	0.00121035948673555	0.0182600343315868	0.0153071096623708	PRLR/ERBB4/SOCS2/EGF/TNFRSF11A/FOXF1	6
BP	GO:2001185	regulation of CD8-positive, alpha-beta T cell activation	6/1275	19/18800	0.00121035948673555	0.0182600343315868	0.0153071096623708	XCL1/LILRB1/PTPN22/HFE/CRTAM/IRF1	6
BP	GO:0007584	response to nutrient	21/1275	150/18800	0.00121874095520031	0.0183336462657289	0.0153688174296132	PTGS2/VDR/NOD2/STC2/AQP3/BCHE/KYNU/LRAT/PKLR/TNFRSF11B/LTA/MAP1B/F5/CYP24A1/SLC8A1/CXCL10/ITGA2/IL15/AKR1C3/POSTN/GATA4	21
BP	GO:0019935	cyclic-nucleotide-mediated signaling	14/1275	83/18800	0.00130172687942239	0.0195067078694653	0.0163521771694165	ADCY2/ADCYAP1R1/PDE3A/GPR62/GUCY1A2/RAPGEF3/GLP1R/GPR61/GUCY1B1/ADCY1/NPPA/CGAS/HTR2B/ADGRG6	14
BP	GO:0050806	positive regulation of synaptic transmission	22/1275	161/18800	0.00130417340101487	0.0195067078694653	0.0163521771694165	PTGS2/NFATC4/AKAP5/ARC/EPHA4/LILRB2/CALB1/SLC4A8/GRIN2D/EPHB2/RIMS2/SLC1A1/NTRK1/CCR2/TNF/HAP1/CA2/ADCY1/GRIN2A/OXTR/CACNG4/LRRTM2	22
BP	GO:0050858	negative regulation of antigen receptor-mediated signaling pathway	8/1275	33/18800	0.00131886664241535	0.0196143945256941	0.0164424492590598	UBASH3A/PTPN22/FCRL3/GBP1/CD160/SH2D1A/CD300A/SLA2	8
BP	GO:0099084	postsynaptic specialization organization	8/1275	33/18800	0.00131886664241535	0.0196143945256941	0.0164424492590598	NTNG2/LILRB2/PTPRD/NPTX1/NTRK3/CDH2/LRRC4/LRRTM2	8
BP	GO:0002726	positive regulation of T cell cytokine production	7/1275	26/18800	0.00135978384752193	0.0200520237796543	0.0168093072211087	XCL1/SLAMF1/IL18/IL1B/GATA3/IL6/TBX21	7
BP	GO:0042832	defense response to protozoan	7/1275	26/18800	0.00135978384752193	0.0200520237796543	0.0168093072211087	IRF8/GBP2/BATF/GBP4/NKG7/IL10/CLEC7A	7
BP	GO:0050857	positive regulation of antigen receptor-mediated signaling pathway	7/1275	26/18800	0.00135978384752193	0.0200520237796543	0.0168093072211087	STAP1/PTPRC/TRAT1/TESPA1/LCK/CCR7/CARD11	7
BP	GO:0042063	gliogenesis	34/1275	291/18800	0.00137185981642161	0.020173275671256	0.0169109508416964	IFNG/MIR221/GPR37L1/PRDM8/EPHA4/MT3/EGR2/STAP1/OLIG1/CNTF/LGI4/CNTN2/NKX6-1/LTA/IL1B/TENM4/DLL1/CCR2/TNF/ROR1/TSPAN2/DUSP15/P2RY1/CCL3/CNTN1/TTBK1/CRB1/NTRK3/CDH2/LIF/ADGRG6/OLIG2/PITX3/IL6	34
BP	GO:0043405	regulation of MAP kinase activity	24/1275	183/18800	0.00143727104349632	0.0210170779684447	0.0176182975017234	SORL1/NOD2/FGD2/LRRK2/PTPN22/EPHA4/NTF3/PTPRC/PIK3CG/IL1B/LAX1/DKK1/RASGRP1/TNF/CD300A/NTRK3/EGF/FGF18/NPPA/GHR/HTR2B/PPEF2/ROBO1/TNFRSF11A	24
BP	GO:0048469	cell maturation	24/1275	183/18800	0.00143727104349632	0.0210170779684447	0.0176182975017234	SPINK1/TFCP2L1/TDRD5/HOXB13/TDRD10/LRRK2/PDE3A/TRIM58/LGI4/CNTN2/BHLHA15/NKX6-1/CATSPER3/CATSPERD/PAEP/SRRM4/ANG/CLEC7A/EPHA8/ROPN1B/GATA3/IL15/BCL11A/ROPN1	24
BP	GO:0048593	camera-type eye morphogenesis	18/1275	122/18800	0.00145234500523113	0.0211783456890947	0.0177534857845143	FOXE3/CALB1/ATP8A2/EPHB2/SDK2/ZEB1/SLC1A1/FOXN4/LCTL/DLL1/MFSD2A/RP1/MEGF11/CRB1/CABP4/TWIST1/PDE6C/PITX3	18
BP	GO:0050848	regulation of calcium-mediated signaling	13/1275	75/18800	0.00148014193539879	0.0215237306439241	0.0180430167505192	ZAP70/LMCD1/LRRK2/IGF1/GBP1/TRAT1/CD3E/TBC1D10C/TNF/CLEC7A/CCL3/CCL4/SLA2	13
BP	GO:0007259	receptor signaling pathway via JAK-STAT	23/1275	173/18800	0.00148858155772322	0.0215864943342966	0.0180956305996446	IFNG/PRLR/MIR221/IGF1/PTPRC/CNTF/IL18/EPHB2/IL10/PTPRD/ERBB4/CCR2/TNF/CD300A/CTF1/TNFRSF18/SOCS2/EGF/IL15/GHR/LIF/IL6/CSF2RB	23
BP	GO:0045861	negative regulation of proteolysis	39/1275	350/18800	0.0015587499231241	0.0225415907391012	0.0188962734210653	SPINK1/PTGS2/ECM1/SORL1/TNFAIP8/SPINK5/LRRK2/EPHA4/MT3/CSTA/SPOCK3/CHAC1/DPEP1/VTN/BIRC3/TNFSF14/SPOCK1/IL10/COL4A3/C4A/HFE/SERPINE1/TIMP3/LAMP3/TFPI2/TNF/CD27/SFN/CD109/ITIH6/IL1R2/MAP1A/SPINK8/PI15/SERPIND1/C4B/MMP9/WFDC10A/CST7	39
BP	GO:0060997	dendritic spine morphogenesis	11/1275	58/18800	0.00158578009482173	0.0228550745162119	0.019159062113927	DOCK10/LRRK2/ARC/EPHA4/ZDHHC15/EPHB2/PPFIA2/PAK3/DNM3/ITPKA/NGEF	11
BP	GO:0002690	positive regulation of leukocyte chemotaxis	15/1275	94/18800	0.00158915895394482	0.0228550745162119	0.019159062113927	XCL1/MSTN/CAMK1D/SLAMF1/TNFSF14/SERPINE1/CCR2/CXCL10/CCR7/CCL3/PLA2G7/XCL2/CCL4/IL6/CXCL13	15
BP	GO:0022604	regulation of cell morphogenesis	35/1275	305/18800	0.00160693647533539	0.0230474313654267	0.0193203119413792	CASS4/MPL/RHOF/RHOU/LPAR1/RHOH/NTNG1/PLXNA4/FGD2/NTNG2/ARC/EPHA4/CLDN3/CLDN4/COCH/CNTN2/GBP1/SEMA3E/CPNE5/LIMS2/EPHB2/ENPP2/RIMS2/PTPRD/PAK3/MFSD2A/ZNF135/PALMD/P2RY1/CCL3/SYT2/ITPKA/HAS2/BCL11A/CCL24	35
BP	GO:0032743	positive regulation of interleukin-2 production	8/1275	34/18800	0.00162352463794929	0.0232217253542747	0.0194664199471113	PDE4B/CD28/PTPRC/IL1B/CD3E/CCR2/CLEC7A/CARD11	8
BP	GO:0001910	regulation of leukocyte mediated cytotoxicity	14/1275	85/18800	0.00164838330162135	0.0235130424631819	0.0197106266584236	XCL1/LILRB1/LAG3/CADM1/KIR2DL4/STAP1/PTPRC/CD160/NCR3/SH2D1A/CRTAM/RASGRP1/SLAMF6/IL12RB1	14
BP	GO:0007200	phospholipase C-activating G protein-coupled receptor signaling pathway	16/1275	104/18800	0.00167432495978033	0.0238181825120924	0.0199664209305611	NPR3/F2RL3/LPAR1/GPR17/GPR65/GPR27/GPR20/P2RY10/GPR18/HOMER1/P2RY6/GPR55/P2RY1/GRP/HTR2B/CHGA	16
BP	GO:0019933	cAMP-mediated signaling	10/1275	50/18800	0.00168348812859285	0.0238836323934513	0.0200212865728243	ADCY2/ADCYAP1R1/PDE3A/GPR62/RAPGEF3/GLP1R/GPR61/ADCY1/CGAS/ADGRG6	10
BP	GO:0001787	natural killer cell proliferation	5/1275	14/18800	0.00169866063309549	0.0239689714669943	0.0200928250230532	FCGR3A/PTPN22/SLAMF1/IL18/IL15	5
BP	GO:0050966	detection of mechanical stimulus involved in sensory perception of pain	5/1275	14/18800	0.00169866063309549	0.0239689714669943	0.0200928250230532	TRPA1/PHF24/NTRK1/TNF/ITGA2	5
BP	GO:0030890	positive regulation of B cell proliferation	9/1275	42/18800	0.00171184014251998	0.0240254239841611	0.0201401483114598	FCRL3/CHRNB2/PTPRC/NFATC2/IL7/EPHB2/CD38/TNFSF13B/CARD11	9
BP	GO:0050691	regulation of defense response to virus by host	9/1275	42/18800	0.00171184014251998	0.0240254239841611	0.0201401483114598	LILRB1/PTPN22/IL1B/IL27/IL12RB1/AIM2/IL15/CGAS/MMP12	9
BP	GO:0001562	response to protozoan	7/1275	27/18800	0.00172950006583987	0.0242083765900314	0.0202935147044369	IRF8/GBP2/BATF/GBP4/NKG7/IL10/CLEC7A	7
BP	GO:0022898	regulation of transmembrane transporter activity	32/1275	273/18800	0.00177220106850925	0.0246690133321934	0.0206796594946794	WNK4/CRHR1/IFNG/PDE4B/ARC/JPH2/FGF12/HOMER1/CLIC2/HECW2/EPHB2/RRAD/FXYD2/JSRP1/RASGRF1/CACNB4/P2RY6/GEM/TRPC6/CCR2/CHRM3/HAP1/SCN4B/LRRC52/NPPA/PLN/TWIST1/ANO9/MMP9/JPH1/CACNG4/SHISA8	32
BP	GO:0031667	response to nutrient levels	47/1275	446/18800	0.00177590956347617	0.0246690133321934	0.0206796594946794	SPINK1/CLPSL2/PTGS2/ELAPOR1/VDR/SORL1/NOD2/STC2/AQP3/LRRK2/BCHE/KYNU/MT3/LRAT/PPARGC1A/PKLR/CNTN2/BHLHA15/TNFRSF11B/PCSK1/GHRL/LTA/MAP1B/F5/ZEB1/CYP24A1/CPS1/HFE/SLC8A1/MFSD2A/NTRK1/TNF/CXCL10/SLC38A3/MAP1LC3C/SGIP1/SSTR2/ITGA2/SPX/IL15/GHR/AKR1C3/LRCOL1/POSTN/RNF152/GATA4/VGF	47
BP	GO:0010001	glial cell differentiation	27/1275	218/18800	0.00177654594579502	0.0246690133321934	0.0206796594946794	IFNG/GPR37L1/PRDM8/EPHA4/MT3/EGR2/OLIG1/CNTF/LGI4/CNTN2/NKX6-1/IL1B/TENM4/DLL1/TNF/ROR1/TSPAN2/DUSP15/CNTN1/TTBK1/CRB1/NTRK3/CDH2/LIF/ADGRG6/OLIG2/IL6	27
BP	GO:0071356	cellular response to tumor necrosis factor	28/1275	229/18800	0.00179138735740536	0.0247370078062527	0.0207366582303861	XCL1/IL18BP/NPNT/GBP2/CARD14/DCSTAMP/GBP1/CCL3L3/BIRC3/ADAMTS12/GBP3/TNFRSF19/CLDN1/CD70/TNF/CCL3/AIM2/XCL2/HYAL1/TNFRSF18/CCL26/GATA3/CCL4/TNFSF13B/HAS2/CCL22/CCL24/TNFRSF11A	28
BP	GO:2000116	regulation of cysteine-type endopeptidase activity	28/1275	229/18800	0.00179138735740536	0.0247370078062527	0.0207366582303861	PTGS2/TNFAIP8/MT3/NLRP6/NLRC4/DPEP1/MEFV/BIRC3/TNFSF14/FOXL2/COL4A3/SLC1A1/LAMP3/TNF/CLEC7A/CD27/LCK/SFN/FASLG/TTBK1/AIM2/GRIN2A/TNFSF15/CASP10/PSMB9/MMP9/ROBO1/CST7	28
BP	GO:0010951	negative regulation of endopeptidase activity	30/1275	251/18800	0.00179561852270793	0.0247370078062527	0.0207366582303861	SPINK1/PTGS2/SORL1/TNFAIP8/SPINK5/MT3/CSTA/SPOCK3/DPEP1/VTN/BIRC3/TNFSF14/SPOCK1/COL4A3/C4A/SERPINE1/TIMP3/LAMP3/TFPI2/TNF/CD27/SFN/CD109/ITIH6/SPINK8/SERPIND1/C4B/MMP9/WFDC10A/CST7	30
BP	GO:0002820	negative regulation of adaptive immune response	11/1275	59/18800	0.00183192213789119	0.0251708986663003	0.0211003823535527	XCL1/NOD2/LILRB1/PTPRC/SLAMF1/CD160/HFE/SAMSN1/CLEC4G/SUSD4/TBX21	11
BP	GO:0032412	regulation of ion transmembrane transporter activity	31/1275	263/18800	0.00189772889237568	0.0259183694746985	0.0217269757884719	WNK4/CRHR1/IFNG/PDE4B/ARC/JPH2/FGF12/HOMER1/CLIC2/HECW2/EPHB2/RRAD/FXYD2/JSRP1/RASGRF1/CACNB4/P2RY6/GEM/TRPC6/CCR2/CHRM3/HAP1/SCN4B/LRRC52/NPPA/PLN/ANO9/MMP9/JPH1/CACNG4/SHISA8	31
BP	GO:0019724	B cell mediated immunity	27/1275	219/18800	0.00189890654041676	0.0259183694746985	0.0217269757884719	XCL1/NOD2/FCGR3A/IL21R/FCER2/CD28/PTPRC/BATF/FCGR1A/LTA/IL10/TRBC2/C4A/HLA-DQB2/CD70/TRBC1/TNF/CD27/HLA-DOB/TRDC/TLR8/SLA2/SUSD4/HLA-DOA/C4B/TBX21/CSF2RB	27
BP	GO:0021782	glial cell development	17/1275	115/18800	0.00190117552593777	0.0259183694746985	0.0217269757884719	IFNG/PRDM8/MT3/OLIG1/CNTF/LGI4/CNTN2/IL1B/TENM4/DLL1/TNF/ROR1/TSPAN2/CNTN1/TTBK1/ADGRG6/IL6	17
BP	GO:0050868	negative regulation of T cell activation	18/1275	125/18800	0.00191930612153353	0.0260975780421507	0.0218772036108634	XCL1/LILRB1/LAG3/PTPN22/CTLA4/LILRB2/FGL2/IDO1/LAX1/IL10/HFE/SPN/CRTAM/CD300A/CLEC4G/TIGIT/IRF1/TBX21	18
BP	GO:1903034	regulation of response to wounding	22/1275	166/18800	0.00194119069854679	0.02632677022511	0.0220693319395735	TSPAN8/MIR221/EPHA4/CLDN3/FERMT1/CLDN4/CNTF/OCLN/VTN/EPHB2/IL10/HPSE/SERPINE1/CLDN1/TNF/CLEC7A/DUOX1/CD109/SIGLEC10/EPPK1/F12/ALOX12	22
BP	GO:0045332	phospholipid translocation	10/1275	51/18800	0.00196904376654619	0.0266355145164582	0.0223281475934478	ANO4/XKR5/ABCB4/PLSCR4/ATP8A2/ATP8B4/MFSD2A/ATP8B3/FASLG/ANO9	10
BP	GO:0048167	regulation of synaptic plasticity	25/1275	198/18800	0.00197631235780498	0.0266630537917074	0.0223512333499478	PTGS2/PRRT2/NFATC4/ADGRB1/AKAP5/ARC/EPHA4/EGR2/LILRB2/CALB1/CNTN2/GRIN2D/EPHB2/MAP1B/RASGRF1/RIMS2/SLC1A1/CD38/ADCY1/GRIN2A/MAP1A/ITPKA/LRRTM2/SHISA8/VGF	25
BP	GO:0035633	maintenance of blood-brain barrier	8/1275	35/18800	0.00198126607926918	0.0266630537917074	0.0223512333499478	PTGS2/CLDN3/OCLN/SH3GL2/SLC1A1/MFSD2A/CLDN1/IL6	8
BP	GO:0042391	regulation of membrane potential	45/1275	425/18800	0.00200271226757258	0.0268825608224165	0.0225352427625103	GABRA3/KCNJ11/CHRNA5/INSYN2A/NLGN4X/GRID1/LRRK2/KCNK9/CACNA1I/GABRB3/CHRNB2/GABRE/FGF12/KCNH2/SLC4A8/GRIN2D/GHRL/HTR3B/KCNK3/KCNK1/GABRA5/RIMS4/GLRB/GRIK3/RIMS2/TMEM25/BCO2/SLC8A1/CHRNA6/GJA5/TNF/SCN4B/KCNK13/GRIK1/GABRB1/SCN8A/GJC1/GRIN2A/NPPA/PLN/KCNK2/GABRD/GABRP/HSH2D/PIEZO2	45
BP	GO:0007611	learning or memory	31/1275	264/18800	0.00201440475665082	0.0269703552456957	0.0226088394951602	PTGS2/NFATC4/NLGN4X/ARC/BCHE/CHRNB2/EGR2/NTF3/LILRB2/TIFAB/CALB1/CNTN2/EPHB2/RASGRF1/GABRA5/SLC1A1/RAPGEF3/NTRK1/DKK1/GLP1R/BRINP1/SLC6A1/TTBK1/NDRG4/ADCY1/GRIN2A/SLC7A11/KCNK2/MAP1A/OXTR/CAMK4	31
BP	GO:0003012	muscle system process	47/1275	449/18800	0.00203206994564859	0.0271315707040265	0.0227439839672421	MYH7/PTGS2/SORBS2/NPNT/MSTN/LMCD1/ACTA1/ANKRD2/PDE4B/IGF1/TRPC3/GATA6/DOCK4/CHRNB2/FGF12/TIFAB/KCNH2/HOMER1/TNNI3/PIK3CG/CLIC2/GHRL/ATP8A2/IL1B/BDKRB2/MLIP/JSRP1/CD38/SLC8A1/GJA5/TNF/MYL4/CHRM3/SCN4B/P2RY1/GJC1/SSTR2/MYOM1/ITGA2/SPX/NPPA/IL15/PLN/HTR2B/OXTR/GATA4/CHGA	47
BP	GO:0016339	calcium-dependent cell-cell adhesion via plasma membrane cell adhesion molecules	9/1275	43/18800	0.00203681132505873	0.0271315707040265	0.0227439839672421	CDH6/CDH24/PCDHB2/PCDHB16/PCDHB10/CDH2/PCDHB6/PCDHB9/SELL	9
BP	GO:0007193	adenylate cyclase-inhibiting G protein-coupled receptor signaling pathway	13/1275	78/18800	0.00213554962078949	0.0283746250376471	0.0237860175502842	NPR3/LPAR1/MTNR1A/GPR37L1/AKAP5/GRM8/GRIK3/GABBR2/CHRM3/FFAR3/P2RY1/SSTR2/HTR1A	13
BP	GO:0032703	negative regulation of interleukin-2 production	7/1275	28/18800	0.00217274257685417	0.0287229984591707	0.0240780537025652	XCL1/NOD2/LAG3/PTPRC/GBP1/GATA3/TBX21	7
BP	GO:0072539	T-helper 17 cell differentiation	7/1275	28/18800	0.00217274257685417	0.0287229984591707	0.0240780537025652	BATF/RORC/LY9/SLAMF6/IL12RB1/IL6/TBX21	7
BP	GO:0010839	negative regulation of keratinocyte proliferation	5/1275	15/18800	0.00240676638510499	0.0314829336975522	0.0263916655275917	VDR/SFN/CD109/KDF1/EPPK1	5
BP	GO:0034116	positive regulation of heterotypic cell-cell adhesion	5/1275	15/18800	0.00240676638510499	0.0314829336975522	0.0263916655275917	IL1B/IL10/SKAP1/TNF/LCK	5
BP	GO:0071639	positive regulation of monocyte chemotactic protein-1 production	5/1275	15/18800	0.00240676638510499	0.0314829336975522	0.0263916655275917	NOD2/IL1B/CLEC7A/CD84/TWIST1	5
BP	GO:2000404	regulation of T cell migration	9/1275	44/18800	0.00240911431443833	0.0314829336975522	0.0263916655275917	XCL1/ECM1/TNFSF14/SPN/CCR2/CXCL10/XCL2/ITGA4/CXCL13	9
BP	GO:1904064	positive regulation of cation transmembrane transport	20/1275	148/18800	0.00241547398743287	0.0314829336975522	0.0263916655275917	XCL1/WNK4/F2RL3/CXCL9/IFNG/ARC/KCNMB1/JPH2/KCNH2/RGS7/EPHB2/FXYD2/P2RY6/CXCL11/CCR2/CXCL10/HAP1/LRRC52/NPPA/CACNG4	20
BP	GO:0099601	regulation of neurotransmitter receptor activity	11/1275	61/18800	0.00241760063923897	0.0314829336975522	0.0263916655275917	IFNG/ARC/HOMER1/EPHB2/RASGRF1/DLGAP1/CCR2/NPTX1/DLGAP3/CACNG4/SHISA8	11
BP	GO:0050773	regulation of dendrite development	15/1275	98/18800	0.00242539754053306	0.0315060946022098	0.0264110809624718	NFATC4/CAMK1D/SDC2/EPHA4/CHRNB2/COBL/HECW2/ZDHHC15/EPHB2/PACSIN1/PTPRD/PAK3/MFSD2A/ITPKA/BCL11A	15
BP	GO:0042552	myelination	19/1275	138/18800	0.00247129774302437	0.0320228804077539	0.0268442946604185	ABCD2/MPZ/EGR2/LGI4/CNTN2/UGT8/GJC3/ACSBG1/TENM4/ITGAX/MALL/TNF/TSPAN2/MAL2/CNTN1/SCN8A/ADGRG6/OLIG2/CST7	19
BP	GO:0042113	B cell activation	37/1275	336/18800	0.00248462699843307	0.0321161045353016	0.0269224430317544	ONECUT1/DOCK10/IRF8/ZAP70/NOD2/CTLA4/FCRL3/CHRNB2/CD28/PTPRC/NFATC2/BATF/IL7/EPHB2/IL11/LAX1/IL10/TRBC2/CD38/TBC1D10C/DLL1/NTRK1/CD70/RASGRP1/TRBC1/SAMSN1/CD27/CD300A/SLAMF8/ITGA4/TRDC/IKZF3/TNFSF13B/CARD11/IL6/POU2AF1/TBX21	37
BP	GO:0106027	neuron projection organization	14/1275	89/18800	0.00257370231452934	0.0331855458535987	0.0278189394588354	DOCK10/ABCD2/LRRK2/ARC/EPHA4/HOMER1/ZDHHC15/EPHB2/PPFIA2/PAK3/DNM3/MAP1A/ITPKA/NGEF	14
BP	GO:0034764	positive regulation of transmembrane transport	26/1275	213/18800	0.00261860573850752	0.0336815750395254	0.0282347531975633	XCL1/WNK4/F2RL3/CXCL9/IFNG/IGF1/ARC/KCNMB1/JPH2/KCNH2/RGS7/OCLN/EPHB2/FXYD2/P2RY6/ERFE/CXCL11/TRPC6/CCR2/CXCL10/HAP1/SLC1A2/CA2/LRRC52/NPPA/CACNG4	26
BP	GO:0019233	sensory perception of pain	15/1275	99/18800	0.00268344926524316	0.0342083052643845	0.0286763031513032	PTGS2/CHRNB2/TRPA1/GRIN2D/PHF24/IL10/NTRK1/CCR2/TNF/P2RY1/CCL3/GRIN2A/ITGA2/SPX/TAC1	15
BP	GO:0006029	proteoglycan metabolic process	13/1275	80/18800	0.00269264124664576	0.0342083052643845	0.0286763031513032	FOXL1/HS6ST3/IGF1/HS3ST3B1/SPOCK3/COL11A1/ADAMTS12/EGFLAM/HPSE/HS6ST2/HS3ST5/HYAL1/BMPR1B	13
BP	GO:0051279	regulation of release of sequestered calcium ion into cytosol	13/1275	80/18800	0.00269264124664576	0.0342083052643845	0.0286763031513032	XCL1/F2RL3/CXCL9/JPH2/CLIC2/JSRP1/P2RY6/SLC8A1/CXCL11/CXCL10/HAP1/PLN/JPH1	13
BP	GO:0010721	negative regulation of cell development	23/1275	181/18800	0.00269583149572757	0.0342083052643845	0.0286763031513032	SORL1/NFATC4/DLL3/LILRB1/GPR37L1/IGF1/MT3/PTHLH/GBP1/NKX6-1/SEMA3E/IL1B/SLIT1/EPHB2/PAEP/SEMA3C/BRINP1/TNF/NTRK3/BCL11A/PITX3/IL6/VAX1	23
BP	GO:0021602	cranial nerve morphogenesis	7/1275	29/18800	0.00269876410204217	0.0342083052643845	0.0286763031513032	HOXA1/PLXNA4/CHRNB2/EGR2/TIFAB/EPHB2/HOXB2	7
BP	GO:0030212	hyaluronan metabolic process	7/1275	29/18800	0.00269876410204217	0.0342083052643845	0.0286763031513032	IL1B/TNFAIP6/ITIH6/HYAL1/EGF/IL15/HAS2	7
BP	GO:0050767	regulation of neurogenesis	39/1275	361/18800	0.00271360076881009	0.0343132850838667	0.0287643061407812	HES7/SORL1/NFATC4/IFNG/DLL3/PLXNA4/CRABP2/MIR221/GPR37L1/EPHA4/MT3/EGR2/NKX6-1/SEMA3E/LTA/IL1B/SLIT1/EPHB2/MAP1B/TENM4/DCT/PTPRD/DLL1/PAK3/SEMA3C/BRINP1/TNF/HAP1/LPAR3/TTBK1/DLL4/NTRK3/ITPKA/LIF/OLIG2/PITX3/ROBO1/IL6/VAX1	39
BP	GO:0032612	interleukin-1 production	18/1275	129/18800	0.00273305754288574	0.0343931640312665	0.0288312674501282	GBP5/IFNG/NOD2/AQP4/IGF1/NLRC4/GHRL/MEFV/IL10/TNF/CLEC7A/CCR7/CCL3/AIM2/IL1R2/TLR8/PANX2/IL6	18
BP	GO:0032652	regulation of interleukin-1 production	18/1275	129/18800	0.00273305754288574	0.0343931640312665	0.0288312674501282	GBP5/IFNG/NOD2/AQP4/IGF1/NLRC4/GHRL/MEFV/IL10/TNF/CLEC7A/CCR7/CCL3/AIM2/IL1R2/TLR8/PANX2/IL6	18
BP	GO:0045471	response to ethanol	17/1275	119/18800	0.00275393049923556	0.0344491916671787	0.0288782345670272	SPINK1/CDO1/MSTN/ADCYAP1R1/KCNMB1/ITPR2/SLC6A3/CLDN3/CHRNB2/RGS7/CLDN1/TNF/CD27/GRIN2A/NTRK3/GATA3/HPGD	17
BP	GO:0030199	collagen fibril organization	11/1275	62/18800	0.00276258545942216	0.0344491916671787	0.0288782345670272	TLL2/PXDN/COL14A1/COL11A1/ADAMTS12/ADAMTS14/COL5A3/SCX/COLGALT2/COL12A1/ADAMTS2	11
BP	GO:0032731	positive regulation of interleukin-1 beta production	11/1275	62/18800	0.00276258545942216	0.0344491916671787	0.0288782345670272	GBP5/IFNG/NOD2/NLRC4/MEFV/TNF/CLEC7A/CCL3/AIM2/TLR8/IL6	11
BP	GO:0050805	negative regulation of synaptic transmission	12/1275	71/18800	0.00276383199622064	0.0344491916671787	0.0288782345670272	PTGS2/NLGN4X/LRRK2/ARC/BCHE/LILRB2/IL1B/GRIK3/TMEM25/CD38/PCDH17/SLC6A1	12
BP	GO:0045933	positive regulation of muscle contraction	9/1275	45/18800	0.00283343703266031	0.0352328809168094	0.0295351893715736	PTGS2/NPNT/GHRL/CHRM3/ITGA2/SPX/NPPA/OXTR/CHGA	9
BP	GO:0007272	ensheathment of neurons	19/1275	140/18800	0.00291434798767409	0.0360676399892999	0.0302349552335779	ABCD2/MPZ/EGR2/LGI4/CNTN2/UGT8/GJC3/ACSBG1/TENM4/ITGAX/MALL/TNF/TSPAN2/MAL2/CNTN1/SCN8A/ADGRG6/OLIG2/CST7	19
BP	GO:0008366	axon ensheathment	19/1275	140/18800	0.00291434798767409	0.0360676399892999	0.0302349552335779	ABCD2/MPZ/EGR2/LGI4/CNTN2/UGT8/GJC3/ACSBG1/TENM4/ITGAX/MALL/TNF/TSPAN2/MAL2/CNTN1/SCN8A/ADGRG6/OLIG2/CST7	19
BP	GO:0042100	B cell proliferation	15/1275	100/18800	0.00296375345340311	0.0365925691711445	0.0306749954002919	CTLA4/FCRL3/CHRNB2/PTPRC/NFATC2/IL7/EPHB2/IL10/CD38/CD70/RASGRP1/CD300A/IKZF3/TNFSF13B/CARD11	15
BP	GO:0007162	negative regulation of cell adhesion	34/1275	305/18800	0.00298554234677838	0.0367748569067879	0.0308278044426479	XCL1/ADAM22/PLXNA4/LILRB1/ARHGAP6/LAG3/MIR221/PTPN22/EPHA4/CTLA4/LILRB2/PTPRC/GBP1/SEMA3E/ARHGDIG/SPOCK1/EPHB2/FGL2/IDO1/LAX1/IL10/HFE/SPN/SERPINE1/CRTAM/PTPRO/CD300A/CLEC4G/ADAMDEC1/TIGIT/ALOX12/MMP12/IRF1/TBX21	34
BP	GO:0030203	glycosaminoglycan metabolic process	17/1275	120/18800	0.00301077566702466	0.0369361803844183	0.0309630394656693	HS3ST3A1/HS3ST3B1/SPOCK3/IL1B/TNFAIP6/EGFLAM/HPSE/LYVE1/HS3ST1/ITIH6/HS6ST2/HS3ST5/HYAL1/EGF/IL15/HAS2/HPSE2	17
BP	GO:0021675	nerve development	13/1275	81/18800	0.00301275052992294	0.0369361803844183	0.0309630394656693	HOXA1/PLXNA4/CHRNB2/EGR2/NTF3/TIFAB/EPHB2/GABRA5/NTRK1/SIX4/HOXB2/NPTX1/ITGA4	13
BP	GO:0010524	positive regulation of calcium ion transport into cytosol	10/1275	54/18800	0.00306663300998155	0.0375089341290968	0.0314431702376121	XCL1/F2RL3/CXCL9/ADCYAP1R1/TRPC3/JPH2/P2RY6/CXCL11/CXCL10/HAP1	10
BP	GO:0098657	import into cell	28/1275	238/18800	0.00314307097397687	0.0379429162610178	0.0318069708726051	WNK4/KCNJ11/SLC18A2/SLC9A7/IFNG/PLPPR4/KCNK9/SLC6A3/KCNH2/ATP4A/TRPV3/FXYD2/SLC1A1/HFE/SLC8A1/ATP4B/TNF/SLC27A2/SLC7A3/SLC6A1/SLC47A1/SLC1A2/ABCC9/KCNJ4/ITGA4/SLC7A11/SPX/ITGB3	28
BP	GO:0035296	regulation of tube diameter	19/1275	141/18800	0.00315962364652667	0.0379429162610178	0.0318069708726051	PTGS2/NPR3/KCNMB1/DOCK4/UTS2B/BDKRB2/CYSLTR1/CPS1/CD38/SLC8A1/GJA5/TNF/CHRM3/P2RY1/UTS2R/HTR1A/NPPA/HTR2B/OXTR	19
BP	GO:0097746	blood vessel diameter maintenance	19/1275	141/18800	0.00315962364652667	0.0379429162610178	0.0318069708726051	PTGS2/NPR3/KCNMB1/DOCK4/UTS2B/BDKRB2/CYSLTR1/CPS1/CD38/SLC8A1/GJA5/TNF/CHRM3/P2RY1/UTS2R/HTR1A/NPPA/HTR2B/OXTR	19
BP	GO:0001865	NK T cell differentiation	4/1275	10/18800	0.00317459356682441	0.0379429162610178	0.0318069708726051	PRDM1/TOX/ZNF683/ITK	4
BP	GO:0002676	regulation of chronic inflammatory response	4/1275	10/18800	0.00317459356682441	0.0379429162610178	0.0318069708726051	LTA/IDO1/IL10/TNF	4
BP	GO:0033089	positive regulation of T cell differentiation in thymus	4/1275	10/18800	0.00317459356682441	0.0379429162610178	0.0318069708726051	EGR3/GLI2/TESPA1/RASGRP1	4
BP	GO:0035747	natural killer cell chemotaxis	4/1275	10/18800	0.00317459356682441	0.0379429162610178	0.0318069708726051	XCL1/PIK3CG/CCL3/CCL4	4
BP	GO:0035860	glial cell-derived neurotrophic factor receptor signaling pathway	4/1275	10/18800	0.00317459356682441	0.0379429162610178	0.0318069708726051	GFRA1/GATA3/GFRA3/GFRA2	4
BP	GO:0099151	regulation of postsynaptic density assembly	4/1275	10/18800	0.00317459356682441	0.0379429162610178	0.0318069708726051	PTPRD/NPTX1/NTRK3/LRRTM2	4
BP	GO:1903980	positive regulation of microglial cell activation	4/1275	10/18800	0.00317459356682441	0.0379429162610178	0.0318069708726051	LRRK2/STAP1/CCL3/TTBK1	4
BP	GO:0006022	aminoglycan metabolic process	18/1275	131/18800	0.00323725742956933	0.0386037417854111	0.0323609308808885	HS3ST3A1/HS3ST3B1/CHI3L2/SPOCK3/IL1B/TNFAIP6/EGFLAM/HPSE/LYVE1/HS3ST1/ITIH6/HS6ST2/HS3ST5/HYAL1/EGF/IL15/HAS2/HPSE2	18
BP	GO:0001780	neutrophil homeostasis	5/1275	16/18800	0.00330708377420509	0.0390803240586087	0.0327604425678057	MPL/PDE4B/CCR2/SLC7A11/IL6	5
BP	GO:0006750	glutathione biosynthetic process	5/1275	16/18800	0.00330708377420509	0.0390803240586087	0.0327604425678057	GGT1/CHAC1/SLC1A1/SLC1A2/SLC7A11	5
BP	GO:0010820	positive regulation of T cell chemotaxis	5/1275	16/18800	0.00330708377420509	0.0390803240586087	0.0327604425678057	XCL1/TNFSF14/CCR2/XCL2/CXCL13	5
BP	GO:0050862	positive regulation of T cell receptor signaling pathway	5/1275	16/18800	0.00330708377420509	0.0390803240586087	0.0327604425678057	TRAT1/TESPA1/LCK/CCR7/CARD11	5
BP	GO:0060142	regulation of syncytium formation by plasma membrane fusion	7/1275	30/18800	0.00331720579611143	0.039106169689232	0.032782108567719	CXCL9/ADGRB1/DCSTAMP/NFATC2/TNFSF14/RAPGEF3/CXCL10	7
BP	GO:0097696	receptor signaling pathway via STAT	23/1275	184/18800	0.00332421117702164	0.039106169689232	0.032782108567719	IFNG/PRLR/MIR221/IGF1/PTPRC/CNTF/IL18/EPHB2/IL10/PTPRD/ERBB4/CCR2/TNF/CD300A/CTF1/TNFRSF18/SOCS2/EGF/IL15/GHR/LIF/IL6/CSF2RB	23
BP	GO:0071222	cellular response to lipopolysaccharide	26/1275	217/18800	0.00337985162629601	0.0396715768243489	0.0332560807883599	CXCL9/PLSCR4/IRF8/MIR187/NOD2/LILRB1/CXCL2/PDE4B/PTPN22/LILRB2/STAP1/GFI1/IL18/IL1B/EPHB2/IL10/SERPINE1/CXCL11/CXCL1/TNF/CXCL10/CCL3/CCR5/IL6/CD6/CXCL13	26
BP	GO:0034767	positive regulation of ion transmembrane transport	21/1275	163/18800	0.00341983609142211	0.0399854304754389	0.0335191795409651	XCL1/WNK4/F2RL3/CXCL9/IFNG/ARC/KCNMB1/JPH2/KCNH2/RGS7/EPHB2/FXYD2/P2RY6/CXCL11/TRPC6/CCR2/CXCL10/HAP1/LRRC52/NPPA/CACNG4	21
BP	GO:0035150	regulation of tube size	19/1275	142/18800	0.00342186682960776	0.0399854304754389	0.0335191795409651	PTGS2/NPR3/KCNMB1/DOCK4/UTS2B/BDKRB2/CYSLTR1/CPS1/CD38/SLC8A1/GJA5/TNF/CHRM3/P2RY1/UTS2R/HTR1A/NPPA/HTR2B/OXTR	19
BP	GO:0032732	positive regulation of interleukin-1 production	12/1275	73/18800	0.00350445964165013	0.0407685471645299	0.0341756543767004	GBP5/IFNG/NOD2/NLRC4/MEFV/TNF/CLEC7A/CCL3/AIM2/TLR8/PANX2/IL6	12
BP	GO:0045123	cellular extravasation	12/1275	73/18800	0.00350445964165013	0.0407685471645299	0.0341756543767004	FUT7/PIK3CG/PTGER4/SPN/SELE/CCR2/TNF/LYVE1/JAML/ITGAL/ITGA4/SELL	12
BP	GO:0010518	positive regulation of phospholipase activity	10/1275	55/18800	0.00352497711517907	0.0409163086429322	0.0342995205815883	LPAR1/ADCYAP1R1/ARHGAP6/P2RY6/GPR55/ANG/SELE/S1PR4/HTR2B/ITK	10
BP	GO:0072677	eosinophil migration	6/1275	23/18800	0.00356474287890701	0.0412221969714112	0.0345559421251321	PTGER4/CD300A/CCL3/CCL26/CCL4/CCL24	6
BP	GO:0014015	positive regulation of gliogenesis	11/1275	64/18800	0.00357136311180795	0.0412221969714112	0.0345559421251321	MIR221/EGR2/NKX6-1/LTA/IL1B/TENM4/TNF/TTBK1/LIF/OLIG2/IL6	11
BP	GO:0071219	cellular response to molecule of bacterial origin	27/1275	229/18800	0.00357495270774034	0.0412221969714112	0.0345559421251321	CXCL9/PLSCR4/IRF8/MIR187/NOD2/LILRB1/CXCL2/PDE4B/PTPN22/LILRB2/STAP1/GFI1/IL18/IL1B/EPHB2/IL10/SERPINE1/CXCL11/TLR1/CXCL1/TNF/CXCL10/CCL3/CCR5/IL6/CD6/CXCL13	27
BP	GO:0006939	smooth muscle contraction	16/1275	112/18800	0.00361455840215696	0.0415872818358059	0.0348619872263559	PTGS2/NPNT/DOCK4/CHRNB2/TIFAB/TNNI3/GHRL/BDKRB2/CD38/SLC8A1/CHRM3/SSTR2/ITGA2/SPX/HTR2B/OXTR	16
BP	GO:0015844	monoamine transport	13/1275	83/18800	0.00374604094858153	0.0429114318727009	0.035972002106729	SLC18A2/LILRB1/SLC6A3/CHRNB2/CHRNA6/SYT5/FFAR3/P2RY1/SYT2/HTR1A/OXTR/CHGA/ITGB3	13
BP	GO:0042509	regulation of tyrosine phosphorylation of STAT protein	13/1275	83/18800	0.00374604094858153	0.0429114318727009	0.035972002106729	IFNG/MIR221/IGF1/CNTF/IL18/ERBB4/TNF/CTF1/TNFRSF18/IL15/GHR/LIF/IL6	13
BP	GO:0061041	regulation of wound healing	18/1275	133/18800	0.00381638962604794	0.0436218333894344	0.0365675209170165	TSPAN8/MIR221/CLDN3/FERMT1/CLDN4/OCLN/VTN/EPHB2/HPSE/SERPINE1/CLDN1/TNF/CLEC7A/DUOX1/CD109/EPPK1/F12/ALOX12	18
BP	GO:0001774	microglial cell activation	9/1275	47/18800	0.00385788919517346	0.0439044563842023	0.0368044394843894	IFNG/LRRK2/STAP1/PTPRC/TNF/CCL3/TTBK1/IL6/CST7	9
BP	GO:0097028	dendritic cell differentiation	9/1275	47/18800	0.00385788919517346	0.0439044563842023	0.0368044394843894	IRF8/LILRB1/DCSTAMP/UBD/LILRB2/BATF/CCR7/CAMK4/BATF3	9
BP	GO:0098773	skin epidermis development	14/1275	93/18800	0.00388930473701391	0.0441659659398435	0.037023658976164	SOSTDC1/SPINK5/GATA6/GLI2/FERMT1/HPSE/TNFRSF19/DLL1/DKK1/TNF/CD109/KDF1/FST/WNT10B	14
BP	GO:0002224	toll-like receptor signaling pathway	17/1275	123/18800	0.00390312558796263	0.0442269750064596	0.0370748019508229	NOD2/TASL/PTPN22/FCRL3/CD300LF/TRIL/NLRP6/GFI1/BIRC3/LILRA4/SMPDL3B/TLR1/RAB7B/TNF/CD300A/TLR8/IRF1	17
BP	GO:0002526	acute inflammatory response	16/1275	113/18800	0.00395247478880774	0.0445945278557191	0.0373829159263043	PTGS2/FUT7/FCGR3A/PIK3CG/NLRP6/FCGR1A/IL1B/TNF/C2CD4B/FFAR3/CCR7/GATA3/F12/IL6/CD6/TNFRSF11A	16
BP	GO:0010522	regulation of calcium ion transport into cytosol	15/1275	103/18800	0.0039525999856836	0.0445945278557191	0.0373829159263043	XCL1/F2RL3/CXCL9/ADCYAP1R1/TRPC3/JPH2/CLIC2/JSRP1/P2RY6/SLC8A1/CXCL11/CXCL10/HAP1/PLN/JPH1	15
BP	GO:1903038	negative regulation of leukocyte cell-cell adhesion	19/1275	144/18800	0.00400081851446199	0.0446333682313021	0.0374154752237065	XCL1/LILRB1/LAG3/MIR221/PTPN22/CTLA4/LILRB2/FGL2/IDO1/LAX1/IL10/HFE/SPN/CRTAM/CD300A/CLEC4G/TIGIT/IRF1/TBX21	19
BP	GO:0060537	muscle tissue development	42/1275	405/18800	0.00402926450319796	0.0446333682313021	0.0374154752237065	TLL2/MYH7/EOMES/SORBS2/MSTN/ACTA1/TIPARP/IGF1/ADAMTS9/ACTC1/GATA6/JPH2/MSX1/EGR2/PPARGC1A/ADPRHL1/HOMER1/TNNI3/ZFPM2/COL11A1/FOXL2/TENM4/SCX/DLL1/SLC8A1/ERBB4/DKK1/GJA5/SEMA3C/SIX4/GJC1/WNT10B/NDRG4/DLL4/MEGF10/NPPA/PLN/KCNK2/TWIST1/GATA4/MSC/VAX1	42
BP	GO:0034204	lipid translocation	10/1275	56/18800	0.00403601428768524	0.0446333682313021	0.0374154752237065	ANO4/XKR5/ABCB4/PLSCR4/ATP8A2/ATP8B4/MFSD2A/ATP8B3/FASLG/ANO9	10
BP	GO:0048016	inositol phosphate-mediated signaling	10/1275	56/18800	0.00403601428768524	0.0446333682313021	0.0374154752237065	NFATC4/LMCD1/IGF1/ITPR2/NFATC2/GPR62/TBC1D10C/TNF/CLEC7A/ADGRB2	10
BP	GO:0032148	activation of protein kinase B activity	7/1275	31/18800	0.00403803468060797	0.0446333682313021	0.0374154752237065	IGF1/MT3/NTF3/IL18/SLC1A1/ANG/NTRK3	7
BP	GO:0045577	regulation of B cell differentiation	7/1275	31/18800	0.00403803468060797	0.0446333682313021	0.0374154752237065	FCRL3/IL7/IL10/CD27/SLAMF8/IKZF3/CARD11	7
BP	GO:0045987	positive regulation of smooth muscle contraction	7/1275	31/18800	0.00403803468060797	0.0446333682313021	0.0374154752237065	PTGS2/NPNT/GHRL/CHRM3/ITGA2/SPX/OXTR	7
BP	GO:0048710	regulation of astrocyte differentiation	7/1275	31/18800	0.00403803468060797	0.0446333682313021	0.0374154752237065	GPR37L1/EPHA4/CNTN2/TTBK1/NTRK3/LIF/IL6	7
BP	GO:0097106	postsynaptic density organization	7/1275	31/18800	0.00403803468060797	0.0446333682313021	0.0374154752237065	LILRB2/PTPRD/NPTX1/NTRK3/CDH2/LRRC4/LRRTM2	7
BP	GO:0006749	glutathione metabolic process	11/1275	65/18800	0.00404130210919526	0.0446333682313021	0.0374154752237065	GGT1/NAT8/CHAC1/CLIC2/DPEP1/SLC1A1/CLIC3/GSTA3/SLC1A2/SLC7A11/GSTO2	11
BP	GO:0002534	cytokine production involved in inflammatory response	12/1275	75/18800	0.00439731192154394	0.0477135860721139	0.0399975750936798	GBP5/ABCD2/NOD2/MIR221/PSG9/MEFV/EPHB2/TNF/CLEC7A/IL1R2/IL6/CD6	12
BP	GO:0045685	regulation of glial cell differentiation	12/1275	75/18800	0.00439731192154394	0.0477135860721139	0.0399975750936798	GPR37L1/EPHA4/EGR2/CNTN2/NKX6-1/TENM4/DUSP15/TTBK1/NTRK3/LIF/OLIG2/IL6	12
BP	GO:1900015	regulation of cytokine production involved in inflammatory response	12/1275	75/18800	0.00439731192154394	0.0477135860721139	0.0399975750936798	GBP5/ABCD2/NOD2/MIR221/PSG9/MEFV/EPHB2/TNF/CLEC7A/IL1R2/IL6/CD6	12
BP	GO:0002544	chronic inflammatory response	5/1275	17/18800	0.00442634546874646	0.0477135860721139	0.0399975750936798	LTA/IDO1/IL10/TNF/CXCL13	5
BP	GO:0030322	stabilization of membrane potential	5/1275	17/18800	0.00442634546874646	0.0477135860721139	0.0399975750936798	KCNK9/KCNK3/KCNK1/KCNK13/KCNK2	5
BP	GO:0030949	positive regulation of vascular endothelial growth factor receptor signaling pathway	5/1275	17/18800	0.00442634546874646	0.0477135860721139	0.0399975750936798	MT3/IL1B/VTN/FGF18/ITGB3	5
BP	GO:0032604	granulocyte macrophage colony-stimulating factor production	5/1275	17/18800	0.00442634546874646	0.0477135860721139	0.0399975750936798	IL18/IL1B/PAEP/RASGRP1/CD84	5
BP	GO:0032645	regulation of granulocyte macrophage colony-stimulating factor production	5/1275	17/18800	0.00442634546874646	0.0477135860721139	0.0399975750936798	IL18/IL1B/PAEP/RASGRP1/CD84	5
BP	GO:0033631	cell-cell adhesion mediated by integrin	5/1275	17/18800	0.00442634546874646	0.0477135860721139	0.0399975750936798	NPNT/CD3E/SKAP1/ITGA4/CXCL13	5
BP	GO:0060252	positive regulation of glial cell proliferation	5/1275	17/18800	0.00442634546874646	0.0477135860721139	0.0399975750936798	MIR221/LTA/IL1B/TNF/IL6	5
BP	GO:0098962	regulation of postsynaptic neurotransmitter receptor activity	5/1275	17/18800	0.00442634546874646	0.0477135860721139	0.0399975750936798	HOMER1/DLGAP1/NPTX1/DLGAP3/CACNG4	5
BP	GO:1903169	regulation of calcium ion transmembrane transport	20/1275	156/18800	0.00445647983468372	0.0477135860721139	0.0399975750936798	XCL1/F2RL3/CXCL9/CRHR1/PDE4B/JPH2/PIK3CG/CLIC2/RRAD/JSRP1/CACNB4/P2RY6/GEM/SLC8A1/CXCL11/CXCL10/HAP1/NPPA/PLN/JPH1	20
BP	GO:0048483	autonomic nervous system development	9/1275	48/18800	0.00446834363794772	0.0477135860721139	0.0399975750936798	PLXNA4/GBX2/RHOXF1/EGR2/NTRK1/ARX/HOXB2/GATA3/GFRA3	9
BP	GO:0097720	calcineurin-mediated signaling	9/1275	48/18800	0.00446834363794772	0.0477135860721139	0.0399975750936798	NR5A2/NFATC4/LMCD1/IGF1/NFATC2/TBC1D10C/TNF/CLEC7A/ADGRB2	9
BP	GO:0032740	positive regulation of interleukin-17 production	6/1275	24/18800	0.00448425679990068	0.0477135860721139	0.0399975750936798	NOD2/IL18/LY9/SLAMF6/IL15/IL6	6
BP	GO:0048143	astrocyte activation	6/1275	24/18800	0.00448425679990068	0.0477135860721139	0.0399975750936798	IFNG/CNTF/IL1B/TNF/TTBK1/IL6	6
BP	GO:0060143	positive regulation of syncytium formation by plasma membrane fusion	6/1275	24/18800	0.00448425679990068	0.0477135860721139	0.0399975750936798	CXCL9/ADGRB1/DCSTAMP/NFATC2/TNFSF14/RAPGEF3	6
BP	GO:1904996	positive regulation of leukocyte adhesion to vascular endothelial cell	6/1275	24/18800	0.00448425679990068	0.0477135860721139	0.0399975750936798	FUT7/SELE/CCR2/TNF/ITGA4/IL6	6
BP	GO:0045860	positive regulation of protein kinase activity	41/1275	396/18800	0.00458023397629425	0.0486359530748487	0.040770781354053	CENPE/CASS4/AFAP1L2/CARD14/IFNG/NOD2/FGD2/LAT/PRLR/LRRK2/IGF1/LCP2/DOK7/EPHA4/MT3/NTF3/STAP1/PTPRC/PIK3CG/FCGR1A/GHRL/IL18/IL1B/SLC1A1/ANG/DKK1/RASGRP1/TNF/CD300A/CCR7/TTBK1/NTRK3/TNFSF15/EGF/FGF18/BMPR1B/GHR/HTR2B/ROBO1/ITGB3/TNFRSF11A	41
BP	GO:0050679	positive regulation of epithelial cell proliferation	25/1275	211/18800	0.00462634723974017	0.0489463858866298	0.0410310124689809	SPINK1/ECM1/NOD2/FOXE3/IGF1/EGR3/GHRL/ZBED9/IL10/ANG/CLDN1/TNF/JAML/HYAL1/EGF/ITGA4/CCL26/OSR2/TWIST1/HAS2/HTR2B/MMP12/GPBAR1/CCL24/ITGB3	25
BP	GO:0071216	cellular response to biotic stimulus	29/1275	256/18800	0.00462816829300511	0.0489463858866298	0.0410310124689809	CXCL9/PLSCR4/IRF8/MIR187/NOD2/LILRB1/CXCL2/PDE4B/PTPN22/LILRB2/STAP1/GFI1/IL18/IL1B/IGFBPL1/EPHB2/IL10/SERPINE1/CXCL11/TLR1/CXCL1/TNF/CLEC7A/CXCL10/CCL3/CCR5/IL6/CD6/CXCL13	29
BP	GO:0050864	regulation of B cell activation	24/1275	200/18800	0.00464644380660422	0.0490405913862361	0.0411099835096201	NOD2/CTLA4/FCRL3/CHRNB2/CD28/PTPRC/NFATC2/IL7/EPHB2/IL10/TRBC2/CD38/TBC1D10C/TRBC1/SAMSN1/CD27/CD300A/SLAMF8/TRDC/IKZF3/TNFSF13B/CARD11/IL6/TBX21	24
BP	GO:0006936	muscle contraction	37/1275	349/18800	0.0046793538894489	0.0490540761937915	0.0411212876191458	MYH7/PTGS2/NPNT/ACTA1/ANKRD2/PDE4B/DOCK4/CHRNB2/FGF12/TIFAB/KCNH2/HOMER1/TNNI3/PIK3CG/CLIC2/GHRL/ATP8A2/BDKRB2/JSRP1/CD38/SLC8A1/GJA5/TNF/MYL4/CHRM3/SCN4B/GJC1/SSTR2/MYOM1/ITGA2/SPX/NPPA/PLN/HTR2B/OXTR/GATA4/CHGA	37
BP	GO:0001660	fever generation	4/1275	11/18800	0.00472268469945958	0.0490540761937915	0.0411212876191458	PTGS2/IL1B/TNF/TNFRSF11A	4
BP	GO:0002725	negative regulation of T cell cytokine production	4/1275	11/18800	0.00472268469945958	0.0490540761937915	0.0411212876191458	XCL1/SLAMF1/HFE/TBX21	4
BP	GO:0034163	regulation of toll-like receptor 9 signaling pathway	4/1275	11/18800	0.00472268469945958	0.0490540761937915	0.0411212876191458	PTPN22/FCRL3/LILRA4/RAB7B	4
BP	GO:0046643	regulation of gamma-delta T cell activation	4/1275	11/18800	0.00472268469945958	0.0490540761937915	0.0411212876191458	NOD2/LILRB1/EGR3/PTPRC	4
BP	GO:0070189	kynurenine metabolic process	4/1275	11/18800	0.00472268469945958	0.0490540761937915	0.0411212876191458	ALDH8A1/TDO2/KYNU/IDO1	4
BP	GO:0099150	regulation of postsynaptic specialization assembly	4/1275	11/18800	0.00472268469945958	0.0490540761937915	0.0411212876191458	PTPRD/NPTX1/NTRK3/LRRTM2	4
BP	GO:1903238	positive regulation of leukocyte tethering or rolling	4/1275	11/18800	0.00472268469945958	0.0490540761937915	0.0411212876191458	FUT7/SELE/CCR2/ITGA4	4
BP	GO:0046425	regulation of receptor signaling pathway via JAK-STAT	15/1275	105/18800	0.00475038455036422	0.0491467650615745	0.0411989872903441	IFNG/PRLR/MIR221/PTPRC/EPHB2/IL10/PTPRD/ERBB4/TNF/CD300A/SOCS2/EGF/GHR/LIF/IL6	15
BP	GO:1901890	positive regulation of cell junction assembly	15/1275	105/18800	0.00475038455036422	0.0491467650615745	0.0411989872903441	ADGRB1/LINGO2/CLDN3/ST8SIA2/GHRL/EPHB2/PTPRD/NTRK1/CLDN1/AMIGO2/LRRN3/SLITRK2/OXTR/LRRTM2/THBS2	15
BP	GO:0051281	positive regulation of release of sequestered calcium ion into cytosol	8/1275	40/18800	0.00479162738705602	0.0494756792332116	0.0414747110487627	XCL1/F2RL3/CXCL9/JPH2/P2RY6/CXCL11/CXCL10/HAP1	8
BP	GO:0010977	negative regulation of neuron projection development	18/1275	136/18800	0.0048435540524773	0.0498153349012154	0.0417594392405705	LPAR1/LRRK2/EPHA4/MT3/INPP5J/MIR219A1/SEMA3E/GFI1/SLIT1/SPOCK1/EPHB2/CD38/DKK1/PTPRO/SEMA3C/DNM3/BCL11A/NGEF	18
BP	GO:0030534	adult behavior	18/1275	136/18800	0.0048435540524773	0.0498153349012154	0.0417594392405705	CHRNA5/NLGN4X/EPHA4/CHRNB2/FGF12/HOMER1/LGI4/CNTN2/GRIN2D/GHRL/GLRB/SLC1A1/PCDH17/ASIP/CEND1/CHL1/SLC1A2/SLC7A11	18
BP	GO:0032770	positive regulation of monooxygenase activity	7/1275	32/18800	0.00487147709210522	0.0500042795630801	0.041917828683151	NPR3/VDR/IFNG/FCER2/IL1B/TNF/HTR2B	7
BP	GO:0002831	regulation of response to biotic stimulus	37/1275	351/18800	0.00513198965588654	0.0525687146654196	0.0440675557110811	GBP5/CD96/RNF125/NOD2/LILRB1/LAG3/CADM1/SPINK5/GATA6/TASL/PTPN22/KIR2DL4/COCH/NLRC4/IL1B/BIRC3/CD160/FGL2/ZBP1/NCR3/SH2D1A/CRTAM/PAK3/IL27/NLRC5/RASGRP1/CLEC7A/SLAMF6/IL12RB1/SLAMF8/AIM2/TLR8/IL15/CGAS/SUSD4/MMP12/IRF1	37
BP	GO:0008038	neuron recognition	9/1275	49/18800	0.00515143278383195	0.0525687146654196	0.0440675557110811	NTM/NEXN/EPHA4/CNTN2/EPHB2/OPCML/NCAM2/EMB/ROBO1	9
BP	GO:0035094	response to nicotine	9/1275	49/18800	0.00515143278383195	0.0525687146654196	0.0440675557110811	CHRNA5/SLC6A3/CHRNB2/HOMER1/NKX6-1/KCNK1/NTRK1/TNF/SLC7A11	9
BP	GO:0001818	negative regulation of cytokine production	38/1275	363/18800	0.0051670387991706	0.0526253854351325	0.0441150619572849	XCL1/CD96/RNF125/ABCD2/IFNG/NOD2/LILRB1/LAG3/MIR221/PSG9/AQP4/IGF1/GATA6/PTPN22/PTPRC/GPR18/SLAMF1/GBP1/NLRP6/GHRL/MEFV/EPHB2/LILRA4/PTGER4/IDO1/IL10/HFE/DLL1/TNF/CCR7/CD84/IL1R2/TIGIT/GATA3/TLR8/TWIST1/IL6/TBX21	38
BP	GO:0042116	macrophage activation	15/1275	106/18800	0.00519567233521927	0.0527119082846374	0.0441875927489375	IFNG/LRRK2/DYSF/STAP1/PTPRC/IL10/LRFN5/TLR1/TNF/CCL3/TTBK1/CD84/SUCNR1/IL6/CST7	15
BP	GO:0062207	regulation of pattern recognition receptor signaling pathway	15/1275	106/18800	0.00519567233521927	0.0527119082846374	0.0441875927489375	RNF125/NOD2/TASL/PTPN22/FCRL3/CD300LF/NLRP6/GFI1/BIRC3/LILRA4/SMPDL3B/TLR1/RAB7B/CD300A/IRF1	15
BP	GO:0021953	central nervous system neuron differentiation	21/1275	169/18800	0.00522691558608962	0.0529263115922227	0.0443673237878604	EOMES/PLXNA4/FAIM2/GBX2/GLI2/EPHA4/CHRNB2/CNTN2/NKX6-1/SPOCK1/EPHB2/FOXN4/ARX/CEND1/GABRB1/DLL4/TOX/MDGA1/BCL11B/OLIG2/AGBL4	21
BP	GO:0002833	positive regulation of response to biotic stimulus	22/1275	180/18800	0.005270461430312	0.0532243339882071	0.0446171514395688	GBP5/NOD2/LAG3/CADM1/TASL/KIR2DL4/COCH/NLRC4/CD160/ZBP1/NCR3/SH2D1A/CRTAM/PAK3/NLRC5/RASGRP1/CLEC7A/SLAMF6/AIM2/TLR8/CGAS/MMP12	22
BP	GO:0098656	anion transmembrane transport	28/1275	247/18800	0.00527668182232655	0.0532243339882071	0.0446171514395688	GABRA3/ANO4/SLC9A7/GABRB3/GABRE/SLC4A8/CLIC2/SLC38A5/GABRA5/GLRB/SLC26A10/SLC1A1/SLC3A1/TNF/APOL1/SLC7A3/SLC5A5/SLC38A3/SLC6A1/GABRB1/SLC47A1/SLC1A2/SLC25A21/SLC7A11/GABRD/GABRP/ANO9/EMB	28
BP	GO:0031589	cell-substrate adhesion	38/1275	364/18800	0.00540394770946222	0.0544032043442975	0.0456053805683157	ONECUT1/CD96/NPNT/CASS4/NTNG1/NTNG2/ARHGAP6/VWC2/ADAMTS9/FERMT1/GBP1/SEMA3E/LIMS2/VTN/ADAMTS12/SPOCK1/PPFIA2/ITGAX/EGFLAM/COL5A3/HPSE/SERPINE1/CD3E/PARVG/PTPRO/SKAP1/LYVE1/MYO1G/EDIL3/ITGAL/CCR7/ITGA4/CAMSAP3/ITGA2/HAS2/MMP12/ITGB3/FOXF1	38
BP	GO:0032816	positive regulation of natural killer cell activation	6/1275	25/18800	0.00556724719400981	0.0557256961006527	0.0467140053372787	FCGR3A/IL18/RASGRP1/TOX/IL15/IL15RA	6
BP	GO:0034114	regulation of heterotypic cell-cell adhesion	6/1275	25/18800	0.00556724719400981	0.0557256961006527	0.0467140053372787	MIR221/IL1B/IL10/SKAP1/TNF/LCK	6
BP	GO:0050860	negative regulation of T cell receptor signaling pathway	6/1275	25/18800	0.00556724719400981	0.0557256961006527	0.0467140053372787	UBASH3A/PTPN22/GBP1/CD160/SH2D1A/SLA2	6
BP	GO:0002714	positive regulation of B cell mediated immunity	8/1275	41/18800	0.00560663326143801	0.0559061430926247	0.0468652713121505	XCL1/NOD2/FCER2/CD28/PTPRC/LTA/TNF/TBX21	8
BP	GO:0002891	positive regulation of immunoglobulin mediated immune response	8/1275	41/18800	0.00560663326143801	0.0559061430926247	0.0468652713121505	XCL1/NOD2/FCER2/CD28/PTPRC/LTA/TNF/TBX21	8
BP	GO:0007260	tyrosine phosphorylation of STAT protein	13/1275	87/18800	0.00564502496114432	0.0561819499459896	0.0470964760116284	IFNG/MIR221/IGF1/CNTF/IL18/ERBB4/TNF/CTF1/TNFRSF18/IL15/GHR/LIF/IL6	13
BP	GO:0002532	production of molecular mediator involved in inflammatory response	14/1275	97/18800	0.00570584391338576	0.0563586658237254	0.04724461425006	GBP5/ABCD2/NOD2/MIR221/PSG9/MEFV/EPHB2/SERPINE1/TNF/CLEC7A/SLAMF8/IL1R2/IL6/CD6	14
BP	GO:0032642	regulation of chemokine production	14/1275	97/18800	0.00570584391338576	0.0563586658237254	0.04724461425006	IFNG/NOD2/IL18/IL7/IL1B/MEFV/IL10/TNF/CLEC7A/FFAR3/ACKR1/CD84/TWIST1/IL6	14
BP	GO:0032755	positive regulation of interleukin-6 production	14/1275	97/18800	0.00570584391338576	0.0563586658237254	0.04724461425006	IFNG/NOD2/LILRB2/ZBTB20/IL1B/TLR1/RAB7B/TNF/CLEC7A/IL1RL2/TLR8/TWIST1/IL6/POU2AF1	14
BP	GO:0043279	response to alkaloid	14/1275	97/18800	0.00570584391338576	0.0563586658237254	0.04724461425006	BCHE/SLC6A3/CHRNB2/HOMER1/PCSK1/ST8SIA2/SLC1A1/SLC8A1/SLC6A1/SLC1A2/GHR/PITX3/OXTR/CACNG4	14
BP	GO:0009068	aspartate family amino acid catabolic process	5/1275	18/18800	0.00579103166600568	0.0568781440366599	0.0476800849522617	ASRGL1/CRYM/TDH/SLC25A21/SDS	5
BP	GO:0019184	nonribosomal peptide biosynthetic process	5/1275	18/18800	0.00579103166600568	0.0568781440366599	0.0476800849522617	GGT1/CHAC1/SLC1A1/SLC1A2/SLC7A11	5
BP	GO:0048535	lymph node development	5/1275	18/18800	0.00579103166600568	0.0568781440366599	0.0476800849522617	LTB/LTA/TOX/IL15/TNFRSF11A	5
BP	GO:0045589	regulation of regulatory T cell differentiation	7/1275	33/18800	0.00582794913625249	0.0569203614333615	0.0477154751552172	IFNG/LAG3/PSG9/CTLA4/LILRB2/CD28/IRF1	7
BP	GO:0050901	leukocyte tethering or rolling	7/1275	33/18800	0.00582794913625249	0.0569203614333615	0.0477154751552172	FUT7/SPN/SELE/CCR2/TNF/ITGA4/SELL	7
BP	GO:0050974	detection of mechanical stimulus involved in sensory perception	7/1275	33/18800	0.00582794913625249	0.0569203614333615	0.0477154751552172	TRPA1/PHF24/COL11A1/NTRK1/TNF/ITGA2/PIEZO2	7
BP	GO:0002269	leukocyte activation involved in inflammatory response	9/1275	50/18800	0.00591268892766493	0.0574549438992648	0.0481636075234575	IFNG/LRRK2/STAP1/PTPRC/TNF/CCL3/TTBK1/IL6/CST7	9
BP	GO:1990573	potassium ion import across plasma membrane	9/1275	50/18800	0.00591268892766493	0.0574549438992648	0.0481636075234575	WNK4/KCNJ11/KCNK9/KCNH2/ATP4A/FXYD2/ATP4B/ABCC9/KCNJ4	9
BP	GO:0000768	syncytium formation by plasma membrane fusion	10/1275	59/18800	0.00592658447098433	0.0574549438992648	0.0481636075234575	CXCL9/ADGRB1/DCSTAMP/NFATC2/ERVFRD-1/TNFSF14/RAPGEF3/CXCL10/CD109/ADAMTS5	10
BP	GO:0140253	cell-cell fusion	10/1275	59/18800	0.00592658447098433	0.0574549438992648	0.0481636075234575	CXCL9/ADGRB1/DCSTAMP/NFATC2/ERVFRD-1/TNFSF14/RAPGEF3/CXCL10/CD109/ADAMTS5	10
BP	GO:0030278	regulation of ossification	16/1275	118/18800	0.00605257909779799	0.0585679326746257	0.0490966091229105	ECM1/EGR2/PHOSPHO1/GDF10/KREMEN2/PTGER4/TMEM119/SLC8A1/DKK1/CCL3/WNT10B/NELL1/BMPR1B/ENPP1/OSR2/TWIST1	16
BP	GO:0007422	peripheral nervous system development	12/1275	78/18800	0.00606864818484896	0.0586150797927755	0.0491361318365417	ADGRB1/PLXNA4/EGR3/EGR2/NTF3/LGI4/UGT8/CLDN1/ADGRB2/SCN8A/GFRA3/ADGRG6	12
BP	GO:0043588	skin development	32/1275	296/18800	0.00613291616075665	0.0591267331520462	0.0495650430826684	SOSTDC1/VDR/LTB/AQP3/SPINK5/GATA6/GLI2/FERMT1/CSTA/CLDN4/IRF6/LCE2A/ATP8A2/ZBED2/TCHH/COL5A3/HPSE/TNFRSF19/DLL1/DKK1/CLDN1/TNF/SFN/CD109/KDF1/FST/WNT10B/ADAMTS2/ITGA2/BCL11B/ALOX12/AKR1C3	32
CC	GO:0042101	T cell receptor complex	48/1351	144/19594	5.54086274124192e-21	2.46753803885444e-18	2.175392386896e-18	TRBV6-5/ZAP70/TRGV10/TRAV21/TRAV8-3/TRAV8-6/TRAV12-2/CD3D/TRBV6-6/TRAV19/TRAV17/TRBV11-2/TRBV5-4/TRGV3/CD247/TRAT1/TRAV8-2/TRAV13-1/TRAC/CD8A/TRBV24-1/TRAV4/TRBC2/TRBV27/TRAV22/CD3E/TRAV41/TRBV3-1/TRAV3/TRBV20-1/TRAV29DV5/TRBJ2-7/SKAP1/TRBV4-2/TRBV4-1/CD3G/TRAV8-4/TRBV9/TRBV28/TRBV7-3/TRBV7-9/TRBV19/TRBV5-6/TRBV29-1/CD8B/TRAV14DV4/TRBV5-1/TRAV12-3	48
CC	GO:0098802	plasma membrane signaling receptor complex	73/1351	313/19594	9.54560169769607e-21	2.46753803885444e-18	2.175392386896e-18	TRBV6-5/CHRNA5/ZAP70/TRGV10/TRAV21/TRAV8-3/VWC2/TRAV8-6/TRAV12-2/PSG9/CD3D/TRBV6-6/TRAV19/TRAV17/TRBV11-2/TRBV5-4/CHRNB2/TRGV3/GRIN2D/CD247/TRAT1/HTR3B/TRAV8-2/TRAV13-1/TRAC/CD8A/TRBV24-1/TRAV4/ITGAX/GRIK3/TRBC2/GPR156/TRBV27/IL2RB/TRAV22/HFE/GABBR2/CD3E/TRAV41/TRBV3-1/TRAV3/TRBV20-1/CHRNA6/TLR1/TRAV29DV5/TRBJ2-7/SKAP1/TRBV4-2/TRBV4-1/CD3G/TRAV8-4/TRBV9/ITGAL/TRBV28/IL12RB1/TRBV7-3/TRBV7-9/TRBV19…	73
CC	GO:0009897	external side of plasma membrane	78/1351	455/19594	5.46062526782363e-14	9.41047754488273e-12	8.29631838936012e-12	CA4/CXCL9/MPL/TRGV10/IL12RB2/LILRB1/GFRA1/CD163L1/CD69/PRLR/LAG3/CD3D/AQP4/FCGR3A/IL21R/ACKR2/CTLA4/FCER2/CHRNB2/ANPEP/CD48/CD28/PTPRC/SCARA5/SLAMF1/TRGV3/CD2/PDCD1/CXCR3/CD8A/CXCR6/ITGAX/TRBC2/IL2RB/HFE/CCRL2/SPN/GPC4/CD3E/SELE/CCR2/TRBC1/TNF/CLEC7A/CD3G/CD27/CXCL10/CLEC4G/ITGAL/CCR7/LY9/XCR1/SLAMF6/FASLG/IL12RB1/NCAM1/CD84/TNFRSF18/CCR5/FCRL6/ITGA4/TRGC2/ADGRE1/ITGA2/TRDC/TLR8/GFRA3/TRPM8/CD5/G…	78
CC	GO:0045211	postsynaptic membrane	51/1351	271/19594	4.23120580907636e-11	5.46883350823119e-09	4.82134767192122e-09	GABRA3/PRRT2/CHRNA5/SHC4/ADAM22/FAIM2/PLPPR4/NLGN4X/GRID1/ARC/EPHA4/SLC6A3/GABRB3/CHRNB2/GABRE/CNTN2/GRIN2D/HTR3B/KCNA3/EPHB2/GABRA5/GLRB/GRIK3/GABBR2/PCDH17/LRFN5/SLC8A1/ERBB4/CHRNA6/PTPRO/DNM3/CHRM3/P2RY1/GRIK1/SLC6A1/CNTN1/GABRB1/ADCY1/GRIN2A/NTRK3/CDH2/KCNJ4/KCTD8/GABRD/PDLIM4/GABRP/LRRC4/CACNG4/LRRTM2/SHISA8/ITGB3	51
CC	GO:0099240	intrinsic component of synaptic membrane	35/1351	160/19594	7.6580802842034e-10	7.91845501386632e-08	6.980944764337e-08	GABRA3/PRRT2/ADAM22/NTNG1/NTNG2/PLPPR4/NLGN4X/GRID1/EPHA4/SLC6A3/CHRNB2/CNTN2/GRIN2D/KCNA3/EPHB2/GABRA5/PTPRD/PCDH17/LRFN5/SLC8A1/ERBB4/CHRNA6/PTPRO/P2RY1/SLC6A1/CNTN1/SLC1A2/ADCY1/GRIN2A/NTRK3/CDH2/GABRD/LRRC4/CACNG4/LRRTM2	35
CC	GO:0031225	anchored component of membrane	36/1351	169/19594	9.53533382660591e-10	8.21627931392543e-08	7.24350797705326e-08	NTM/VNN2/CA4/NOD2/NTNG1/TNFRSF10C/GFRA1/NTNG2/DPEP3/CNTN3/CD48/TECTB/MMP25/CNTN2/CD2/DPEP1/CD160/RAB3C/LYPD6B/LY6H/OPCML/LYPD8/SMPDL3B/GPC4/CPO/GPC6/ART3/NEGR1/CD109/OMG/CNTN1/NCAM1/MDGA1/GFRA3/ULBP1/GFRA2	36
CC	GO:0097060	synaptic membrane	59/1351	373/19594	1.69741619198254e-09	1.25366310179282e-07	1.10523490395254e-07	GABRA3/PRRT2/CHRNA5/SHC4/ADAM22/NTNG1/NTNG2/FAIM2/PLPPR4/NLGN4X/GRID1/ARC/EPHA4/SLC6A3/GABRB3/CHRNB2/GABRE/SLC4A8/CNTN2/GRIN2D/HTR3B/KCNA3/EPHB2/KCNK1/GABRA5/RIMS4/GLRB/GRIK3/RIMS2/PTPRD/GABBR2/PCDH17/LRFN5/SLC8A1/ERBB4/CHRNA6/PTPRO/DNM3/CHRM3/P2RY1/GRIK1/SLC6A1/CNTN1/GABRB1/SLC1A2/ADCY1/GRIN2A/NTRK3/CDH2/KCNJ4/KCTD8/GABRD/PDLIM4/GABRP/LRRC4/CACNG4/LRRTM2/SHISA8/ITGB3	59
CC	GO:0098936	intrinsic component of postsynaptic membrane	29/1351	123/19594	3.50233426829888e-09	2.26338352088815e-07	1.99540886601765e-07	GABRA3/ADAM22/PLPPR4/NLGN4X/GRID1/EPHA4/SLC6A3/CHRNB2/CNTN2/GRIN2D/KCNA3/EPHB2/GABRA5/PCDH17/LRFN5/SLC8A1/ERBB4/CHRNA6/PTPRO/SLC6A1/CNTN1/ADCY1/GRIN2A/NTRK3/CDH2/GABRD/LRRC4/CACNG4/LRRTM2	29
CC	GO:0099055	integral component of postsynaptic membrane	27/1351	118/19594	2.38449621770539e-08	1.27431654810433e-06	1.12344307305136e-06	GABRA3/ADAM22/PLPPR4/NLGN4X/GRID1/EPHA4/SLC6A3/CHRNB2/GRIN2D/KCNA3/EPHB2/GABRA5/PCDH17/LRFN5/SLC8A1/ERBB4/CHRNA6/PTPRO/SLC6A1/ADCY1/GRIN2A/NTRK3/CDH2/GABRD/LRRC4/CACNG4/LRRTM2	27
CC	GO:0099699	integral component of synaptic membrane	31/1351	149/19594	2.46482891316118e-08	1.27431654810433e-06	1.12344307305136e-06	GABRA3/PRRT2/ADAM22/PLPPR4/NLGN4X/GRID1/EPHA4/SLC6A3/CHRNB2/GRIN2D/KCNA3/EPHB2/GABRA5/PTPRD/PCDH17/LRFN5/SLC8A1/ERBB4/CHRNA6/PTPRO/P2RY1/SLC6A1/SLC1A2/ADCY1/GRIN2A/NTRK3/CDH2/GABRD/LRRC4/CACNG4/LRRTM2	31
CC	GO:0034702	ion channel complex	45/1351	294/19594	3.7612305282821e-07	1.76777834829259e-05	1.55848116626426e-05	GABRA3/KCNJ11/CHRNA5/PDE4B/VWC2/KCNMB1/TRPC3/CACNA1I/GABRB3/CHRNB2/CLDN4/GABRE/KCNH2/CLIC2/CATSPER3/GRIN2D/HTR3B/CATSPERD/KCNA3/KCNK1/GABRA5/GLRB/GRIK3/CACNB4/DPP10/CACNA2D4/CLIC3/CHRNA6/TRPC6/KCNV2/MCUB/SCN4B/GABRB1/SCN8A/LRRC52/ABCC9/GRIN2A/KCNJ4/PKD2L1/KCNK2/GABRD/GABRP/CACNG4/SHISA8/KCNQ2	45
CC	GO:0098978	glutamatergic synapse	47/1351	319/19594	6.46345017532686e-07	2.78466978386999e-05	2.45497712799696e-05	PRRT2/NTNG1/NTNG2/PLPPR4/NLGN4X/GRID1/LRRK2/ARC/ACTC1/EPHA4/CALB1/SLC4A8/HOMER1/GRIN2D/GHRL/CAMKV/ADGRL3/KCNA3/EPHB2/SH3GL2/GRIK3/PTPRD/DLGAP1/PCDH17/GPC4/CALY/LRFN5/PAK3/ERBB4/PTPRO/DNM3/PSD2/P2RY1/MAL2/NPTX1/GUCY1B1/SLC1A2/ADCY1/GRIN2A/NTRK3/DLGAP3/SLITRK2/LRRC4/CACNG4/LRRTM2/CAMK4/ITGB3	47
CC	GO:0042105	alpha-beta T cell receptor complex	7/1351	11/19594	1.88167211039423e-06	7.28169338818823e-05	6.4195729147623e-05	CD3D/CD247/TRAC/TRBC2/CD3E/CD3G/TRBV19	7
CC	GO:0098889	intrinsic component of presynaptic membrane	18/1351	74/19594	1.97183186527341e-06	7.28169338818823e-05	6.4195729147623e-05	PRRT2/NTNG1/NTNG2/EPHA4/SLC6A3/CHRNB2/KCNA3/EPHB2/GABRA5/PTPRD/PCDH17/ERBB4/CHRNA6/P2RY1/SLC6A1/CNTN1/SLC1A2/CDH2	18
CC	GO:0099060	integral component of postsynaptic specialization membrane	17/1351	77/19594	1.52005920630985e-05	0.000523913739774794	0.000461884657075202	GABRA3/ADAM22/PLPPR4/NLGN4X/GRID1/CHRNB2/GRIN2D/GABRA5/LRFN5/ERBB4/PTPRO/ADCY1/GRIN2A/CDH2/LRRC4/CACNG4/LRRTM2	17
CC	GO:0098982	GABA-ergic synapse	16/1351	70/19594	1.69375738925752e-05	0.000547295356403836	0.000482497993124017	GABRA3/NLGN4X/CALB1/GABRA5/GLRB/PCDH17/LRFN5/ERBB4/PTPRO/SLC6A1/GABRB1/CBLN4/MDGA1/GABRD/SLITRK2/LRRTM2	16
CC	GO:0098948	intrinsic component of postsynaptic specialization membrane	17/1351	80/19594	2.58299592753712e-05	0.000780955801249638	0.000688494068901747	GABRA3/ADAM22/PLPPR4/NLGN4X/GRID1/CHRNB2/GRIN2D/GABRA5/LRFN5/ERBB4/PTPRO/ADCY1/GRIN2A/CDH2/LRRC4/CACNG4/LRRTM2	17
CC	GO:1902495	transmembrane transporter complex	48/1351	377/19594	2.87760640501433e-05	0.000780955801249638	0.000688494068901747	GABRA3/KCNJ11/CHRNA5/PDE4B/VWC2/KCNMB1/TRPC3/CACNA1I/GABRB3/CHRNB2/CLDN4/GABRE/KCNH2/CLIC2/CATSPER3/GRIN2D/HTR3B/CATSPERD/KCNA3/FXYD2/KCNK1/GABRA5/GLRB/GRIK3/CACNB4/DPP10/CACNA2D4/CLIC3/CHRNA6/ATP4B/TRPC6/KCNV2/MCUB/SCN4B/GABRB1/SCN8A/LRRC52/ABCC9/GRIN2A/KCNJ4/PKD2L1/PLN/KCNK2/GABRD/GABRP/CACNG4/SHISA8/KCNQ2	48
CC	GO:0001772	immunological synapse	12/1351	44/19594	2.92568389893249e-05	0.000780955801249638	0.000688494068901747	ZAP70/RHOH/LAT/GZMA/CD28/CD3E/CRTAM/SKAP1/LCK/GZMB/CARD11/CD6	12
CC	GO:1990351	transporter complex	50/1351	399/19594	3.02110561411852e-05	0.000780955801249638	0.000688494068901747	GABRA3/KCNJ11/CHRNA5/PDE4B/VWC2/KCNMB1/TRPC3/CACNA1I/GABRB3/CHRNB2/CLDN4/GABRE/KCNH2/CLIC2/CATSPER3/GRIN2D/HTR3B/ATP8A2/CATSPERD/KCNA3/FXYD2/KCNK1/GABRA5/GLRB/GRIK3/CACNB4/DPP10/CACNA2D4/ATP8B4/CLIC3/CHRNA6/ATP4B/TRPC6/KCNV2/MCUB/SCN4B/GABRB1/SCN8A/LRRC52/ABCC9/GRIN2A/KCNJ4/PKD2L1/PLN/KCNK2/GABRD/GABRP/CACNG4/SHISA8/KCNQ2	50
CC	GO:0099056	integral component of presynaptic membrane	15/1351	67/19594	4.00293046972476e-05	0.000985483358498906	0.000868806462852543	PRRT2/EPHA4/SLC6A3/CHRNB2/KCNA3/EPHB2/GABRA5/PTPRD/PCDH17/ERBB4/CHRNA6/P2RY1/SLC6A1/SLC1A2/CDH2	15
CC	GO:0098793	presynapse	58/1351	492/19594	4.36709606529133e-05	0.00101594577632231	0.000895662264374547	SLC18A2/PRRT2/GAD1/LAMP5/NTNG1/NTNG2/PDE4B/NLGN4X/LRRK2/KCNK9/EPHA4/SLC6A3/MT3/CHRNB2/NTF3/STON2/CALB1/SLC4A8/PCSK1/SYNPR/KCNA3/EPHB2/RAB3C/ATCAY/GABRA5/RIMS4/PACSIN1/SH3GL2/PPFIA2/EGFLAM/GRIK3/RIMS2/SYNGR4/PTPRD/SLC1A1/PCDH17/SLC8A1/ERBB4/SV2C/TMEM163/CHRNA6/SYT5/DNM3/ROR1/HAP1/P2RY1/MAL2/SLC6A1/CNTN1/GUCY1B1/SLC1A2/GRIN2A/SYT2/CDH2/ITGA2/KCTD8/KCNK2/CABP4	58
CC	GO:1902710	GABA receptor complex	8/1351	21/19594	4.51968140336809e-05	0.00101594577632231	0.000895662264374547	GABRA3/GABRB3/GABRE/GABRA5/GABBR2/GABRB1/GABRD/GABRP	8
CC	GO:0062023	collagen-containing extracellular matrix	52/1351	429/19594	5.17310747809739e-05	0.00111437356924015	0.000982436639480776	MATN3/LAMA1/ECM1/NPNT/PXDN/LEFTY2/NTNG1/NTNG2/VWC2/ADAM19/ADAMTS9/COL14A1/SDC2/COCH/ADAM11/GDF10/COL9A3/IL7/VTN/COL11A1/FGL2/EGFLAM/COL4A3/COL5A3/COL12A1/CILP/SERPINE1/GPC4/ACAN/TIMP3/ANG/GPC6/ADAMTS4/EDIL3/VCAN/FIBCD1/MATN4/NCAM1/CBLN4/ADAMTS2/CDH2/ADAMDEC1/F12/SBSPON/NPPA/ADAMTS5/ZP4/MMP9/POSTN/ZP1/THBS2/EMILIN3	52
CC	GO:0061702	inflammasome complex	7/1351	18/19594	0.000118010042250781	0.00227340118854949	0.00200424048588401	CASP12/NLRP9/NLRP6/NLRC4/MEFV/CASP5/AIM2	7
CC	GO:0042734	presynaptic membrane	23/1351	143/19594	0.000119239139299706	0.00227340118854949	0.00200424048588401	PRRT2/NTNG1/NTNG2/EPHA4/SLC6A3/CHRNB2/SLC4A8/KCNA3/EPHB2/GABRA5/GRIK3/RIMS2/PTPRD/PCDH17/ERBB4/CHRNA6/P2RY1/SLC6A1/CNTN1/SLC1A2/GRIN2A/CDH2/KCTD8	23
CC	GO:0099634	postsynaptic specialization membrane	20/1351	116/19594	0.000123030319007671	0.00227340118854949	0.00200424048588401	GABRA3/PRRT2/ADAM22/PLPPR4/NLGN4X/GRID1/ARC/EPHA4/CHRNB2/GRIN2D/GABRA5/LRFN5/ERBB4/PTPRO/ADCY1/GRIN2A/CDH2/LRRC4/CACNG4/LRRTM2	20
CC	GO:0034703	cation channel complex	31/1351	221/19594	0.000126475305107505	0.00227340118854949	0.00200424048588401	KCNJ11/PDE4B/VWC2/KCNMB1/TRPC3/CACNA1I/KCNH2/CATSPER3/GRIN2D/HTR3B/CATSPERD/KCNA3/KCNK1/GRIK3/CACNB4/DPP10/CACNA2D4/TRPC6/KCNV2/MCUB/SCN4B/SCN8A/LRRC52/ABCC9/GRIN2A/KCNJ4/PKD2L1/KCNK2/CACNG4/SHISA8/KCNQ2	31
CC	GO:0043197	dendritic spine	26/1351	172/19594	0.000127781935027804	0.00227340118854949	0.00200424048588401	DOCK10/SLA/PRRT2/ADGRB1/PDE4B/AKAP5/ARC/EPHA4/MT3/CALB1/HOMER1/EPHB2/MAP1B/PPFIA2/SLC1A1/CD3E/SLC8A1/PTPRO/DNM3/HAP1/PALMD/GRIN2A/PDLIM4/ITPKA/LRRC4/SHISA8	26
CC	GO:0045121	membrane raft	41/1351	326/19594	0.000140172433885101	0.00227340118854949	0.00200424048588401	ADCY2/PTGS2/ABCB4/MLC1/ZAP70/ADCYAP1R1/FAIM2/LAT/UNC5A/AKAP5/LRRK2/ARC/LCP2/SLC6A3/CHRNB2/CD48/PTPRC/RGS7/CD2/BIRC3/KCNA3/CD8A/MALL/SLC1A1/HPSE/DLL1/SELE/TLR1/SKAP1/TNF/LCK/MAL2/CNTN1/FASLG/SLC1A2/BAALC/ADCY1/CDH2/TRPM8/HAS2/CARD11	41
CC	GO:0099061	integral component of postsynaptic density membrane	12/1351	51/19594	0.000140491907027459	0.00227340118854949	0.00200424048588401	ADAM22/PLPPR4/GRID1/GRIN2D/LRFN5/ERBB4/PTPRO/ADCY1/GRIN2A/LRRC4/CACNG4/LRRTM2	12
CC	GO:0044309	neuron spine	26/1351	173/19594	0.000140713419794166	0.00227340118854949	0.00200424048588401	DOCK10/SLA/PRRT2/ADGRB1/PDE4B/AKAP5/ARC/EPHA4/MT3/CALB1/HOMER1/EPHB2/MAP1B/PPFIA2/SLC1A1/CD3E/SLC8A1/PTPRO/DNM3/HAP1/PALMD/GRIN2A/PDLIM4/ITPKA/LRRC4/SHISA8	26
CC	GO:0098857	membrane microdomain	41/1351	327/19594	0.000149850918315552	0.00234766438694365	0.0020697112481861	ADCY2/PTGS2/ABCB4/MLC1/ZAP70/ADCYAP1R1/FAIM2/LAT/UNC5A/AKAP5/LRRK2/ARC/LCP2/SLC6A3/CHRNB2/CD48/PTPRC/RGS7/CD2/BIRC3/KCNA3/CD8A/MALL/SLC1A1/HPSE/DLL1/SELE/TLR1/SKAP1/TNF/LCK/MAL2/CNTN1/FASLG/SLC1A2/BAALC/ADCY1/CDH2/TRPM8/HAS2/CARD11	41
CC	GO:1902711	GABA-A receptor complex	7/1351	19/19594	0.000175757571225462	0.00267254895069306	0.00235613090837849	GABRA3/GABRB3/GABRE/GABRA5/GABRB1/GABRD/GABRP	7
CC	GO:0099146	intrinsic component of postsynaptic density membrane	12/1351	54/19594	0.000250490566692016	0.00370010351370779	0.00326202753015468	ADAM22/PLPPR4/GRID1/GRIN2D/LRFN5/ERBB4/PTPRO/ADCY1/GRIN2A/LRRC4/CACNG4/LRRTM2	12
CC	GO:0046658	anchored component of plasma membrane	13/1351	62/19594	0.000259472117903053	0.00372630791544107	0.00328512944596555	CA4/NOD2/NTNG1/NTNG2/CNTN2/CD2/CD160/GPC4/CPO/GPC6/CNTN1/MDGA1/ULBP1	13
CC	GO:0098984	neuron to neuron synapse	42/1351	347/19594	0.000270422728328281	0.00377860947420869	0.00333123873018907	PRRT2/ADGRB1/ADAM22/INSYN2A/PLPPR4/PDE4B/NLGN4X/CADM1/GRID1/AKAP5/ARC/EPHA4/MT3/CALB1/SLC4A8/HOMER1/GRIN2D/ZDHHC15/SPOCK1/MAP1B/PTPRD/SLC1A1/SH2D5/DLGAP1/LRFN5/SLC8A1/PAK3/ERBB4/PTPRO/DNM3/P2RY1/MAL2/BAALC/ADCY1/GRIN2A/CDH2/DLGAP3/BCL11A/LRRC4/CACNG4/LRRTM2/SHISA8	42
CC	GO:0098839	postsynaptic density membrane	16/1351	89/19594	0.000349018096485461	0.00474848304955219	0.00418628353956246	PRRT2/ADAM22/PLPPR4/NLGN4X/GRID1/ARC/EPHA4/GRIN2D/LRFN5/ERBB4/PTPRO/ADCY1/GRIN2A/LRRC4/CACNG4/LRRTM2	16
CC	GO:0032279	asymmetric synapse	39/1351	323/19594	0.000461404334056224	0.00611656514633508	0.00539239073269488	PRRT2/ADGRB1/ADAM22/INSYN2A/PLPPR4/PDE4B/NLGN4X/CADM1/GRID1/AKAP5/ARC/EPHA4/MT3/SLC4A8/HOMER1/GRIN2D/ZDHHC15/SPOCK1/MAP1B/SLC1A1/SH2D5/DLGAP1/LRFN5/SLC8A1/PAK3/ERBB4/PTPRO/DNM3/P2RY1/BAALC/ADCY1/GRIN2A/CDH2/DLGAP3/BCL11A/LRRC4/CACNG4/LRRTM2/SHISA8	39
CC	GO:0099572	postsynaptic specialization	40/1351	341/19594	0.00070010743468762	0.0088539887776735	0.0078057154448389	GABRA3/PRRT2/ADGRB1/ADAM22/INSYN2A/PLPPR4/PDE4B/NLGN4X/CADM1/GRID1/AKAP5/ARC/EPHA4/MT3/CHRNB2/HOMER1/GRIN2D/ZDHHC15/SPOCK1/MAP1B/GABRA5/SH2D5/DLGAP1/LRFN5/SLC8A1/PAK3/ERBB4/PTPRO/DNM3/P2RY1/BAALC/ADCY1/GRIN2A/CDH2/DLGAP3/BCL11A/LRRC4/CACNG4/LRRTM2/SHISA8	40
CC	GO:0034707	chloride channel complex	11/1351	52/19594	0.000702153848906409	0.0088539887776735	0.0078057154448389	GABRA3/GABRB3/CLDN4/GABRE/CLIC2/GABRA5/GLRB/CLIC3/GABRB1/GABRD/GABRP	11
CC	GO:0044194	cytolytic granule	5/1351	13/19594	0.0012464063642073	0.0151594036661485	0.0133645969407356	GZMH/NKG7/GNLY/PRF1/GZMB	5
CC	GO:0014069	postsynaptic density	37/1351	318/19594	0.00126084015018256	0.0151594036661485	0.0133645969407356	PRRT2/ADGRB1/ADAM22/INSYN2A/PLPPR4/PDE4B/NLGN4X/CADM1/GRID1/AKAP5/ARC/EPHA4/MT3/HOMER1/GRIN2D/ZDHHC15/SPOCK1/MAP1B/SH2D5/DLGAP1/LRFN5/SLC8A1/PAK3/ERBB4/PTPRO/DNM3/P2RY1/BAALC/ADCY1/GRIN2A/CDH2/DLGAP3/BCL11A/LRRC4/CACNG4/LRRTM2/SHISA8	37
CC	GO:0044306	neuron projection terminus	19/1351	129/19594	0.00134943681125803	0.0158558825322819	0.0139786157721227	SLC18A2/PRRT2/GAD1/LRRK2/EPHA4/CALB1/SLC4A8/PCSK1/KCNA3/PACSIN1/GRIK3/SLC1A1/SLC8A1/ROR1/SCRG1/SLC1A2/ITGA2/KCNK2/CABP4	19
CC	GO:0097386	glial cell projection	8/1351	33/19594	0.00146774745762903	0.0168627874576491	0.014866307582535	AQP4/MT3/SLC4A8/SLC1A1/SLC1A2/CRB1/SLC7A11/KCNK2	8
CC	GO:0043025	neuronal cell body	51/1351	482/19594	0.00152447754720266	0.0171338019979081	0.0151052351931064	SORBS2/MPL/SORL1/GFRA1/UNC5A/LRRK2/ARC/EPHA4/SLC6A3/FEZ1/CALB1/SLC4A8/HOMER1/CNTN2/COBL/PCSK1/CPNE5/EPHB2/MAP1B/KCNK1/GABRA5/GRIK3/KIF5C/SLC1A1/C4A/SLC8A1/ANG/NTRK1/PVALB/SYT5/CCR2/BRINP1/UNC5C/TNF/PLXDC1/PSD2/NEGR1/KCNN3/SLC6A1/TTBK1/ITGA4/NPPA/KCNK2/GABRD/GHR/MAP1A/KLHL14/LRIT3/TAC1/VGF/TBX21	51
CC	GO:0016327	apicolateral plasma membrane	6/1351	20/19594	0.00177637722035703	0.0195401494239274	0.0172266816666203	CLDN3/CLDN4/OCLN/MTCL1/CDH2/EPPK1	6
CC	GO:0043679	axon terminus	17/1351	113/19594	0.00187036128429868	0.0201453496663004	0.0177602288618712	SLC18A2/PRRT2/GAD1/LRRK2/EPHA4/CALB1/SLC4A8/PCSK1/KCNA3/PACSIN1/GRIK3/SLC1A1/SLC8A1/ROR1/ITGA2/KCNK2/CABP4	17
CC	GO:0150034	distal axon	32/1351	270/19594	0.00193138569068071	0.0203780898384066	0.0179654136211546	SLC18A2/PRRT2/GAD1/LAMP5/TUBB3/LRRK2/EPHA4/FEZ1/INPP5J/CALB1/SLC4A8/COBL/PCSK1/KCNA3/ATCAY/MAP1B/RASGRF1/PACSIN1/GRIK3/KIF5C/SLC1A1/SLC8A1/ANG/PTPRO/UNC5C/ROR1/HAP1/ITGA4/ITGA2/KCNK2/CABP4/NGEF	32
CC	GO:0098691	dopaminergic synapse	4/1351	11/19594	0.00501343371985408	0.0508224555522463	0.0448053003239797	SLC18A2/CHRNA5/SLC6A3/CHRNA6	4
CC	GO:0099144	anchored component of synaptic membrane	4/1351	11/19594	0.00501343371985408	0.0508224555522463	0.0448053003239797	NTNG1/NTNG2/CNTN2/CNTN1	4
MF	GO:0140375	immune receptor activity	35/1266	148/18410	7.20829383935894e-11	6.28590774316393e-08	5.43100086798747e-08	MPL/IL12RB2/LILRB1/GFRA1/PRLR/GPR17/FCGR3A/IL21R/ACKR2/KIR2DL4/LILRB2/FCGR1A/CXCR3/CD160/LILRA4/CXCR6/IL2RB/CCRL2/HLA-DQB2/CCR2/CCR7/XCR1/IL17RD/HLA-DOB/IL12RB1/IL1RL2/CCR5/IL1R2/GFRA3/GHR/IL2RG/HLA-DOA/GFRA2/CSF2RB/IL15RA	35
MF	GO:0005126	cytokine receptor binding	50/1266	272/18410	1.39068755379733e-10	6.28590774316393e-08	5.43100086798747e-08	XCL1/ECM1/CXCL9/PXDN/LEFTY2/LTB/IFNG/CXCL2/PRLR/INHBC/NTF3/STAP1/CD300LF/CNTF/RASL11B/LTA/CCL3L3/IL18/IL7/IL1B/TNFSF14/IL11/IL10/CCRL2/NTRK1/IL27/CXCL11/CCR2/CXCL1/CD70/TNF/CXCL10/CCL3/FASLG/IL12RB1/CTF1/XCL2/SOCS2/TNFSF15/CCL26/GATA3/IL15/CCL4/TNFSF13B/LIF/CCL22/IL6/CCL24/ITGB3/CXCL13	50
MF	GO:0005125	cytokine activity	43/1266	235/18410	3.12817491380489e-09	9.42623374026541e-07	8.14423082822186e-07	IL32/XCL1/MSTN/CXCL9/LEFTY2/LTB/IFNG/CXCL2/INHBC/CNTF/GDF10/TNFRSF11B/LTA/CCL3L3/IL18/IL7/IL1B/TNFSF14/IL11/IL10/GREM2/IL27/CXCL11/SECTM1/CXCL1/CD70/TNF/CXCL10/CCL3/FASLG/CTF1/WNT10B/XCL2/TNFSF15/CCL26/IL15/CCL4/TNFSF13B/LIF/CCL22/IL6/CCL24/CXCL13	43
MF	GO:0004896	cytokine receptor activity	25/1266	97/18410	5.62432359953408e-09	1.2710971334947e-06	1.09822318706692e-06	MPL/IL12RB2/GFRA1/PRLR/GPR17/IL21R/ACKR2/CXCR3/CXCR6/IL2RB/CCRL2/CCR2/CCR7/XCR1/IL17RD/IL12RB1/IL1RL2/CCR5/IL1R2/GFRA3/GHR/IL2RG/GFRA2/CSF2RB/IL15RA	25
MF	GO:0048018	receptor ligand activity	67/1266	489/18410	4.56549760010016e-08	8.25441966098108e-06	7.13178783005119e-06	IL32/RLN1/XCL1/MSTN/CXCL9/LEFTY2/LTB/IFNG/STC2/RLN2/CXCL2/IGF1/CGB3/INHBC/UTS2B/NTF3/FGF12/CNTF/PTHLH/GDF10/TNFRSF11B/SEMA3E/GHRL/LTA/CCL3L3/IL18/IL7/ENDOU/IL1B/TNFSF14/IL11/IL10/GREM2/ERFE/IL27/DKK1/CXCL11/SECTM1/CXCL1/SEMA3C/CD70/TNF/ASIP/CXCL10/CCL3/CHGB/FASLG/CTF1/WNT10B/XCL2/ADM2/TNFSF15/EGF/GRP/FGF18/CCL26/SPX/NPPA/IL15/CCL4/TNFSF13B/LIF/CCL22/IL6/CCL24/VGF/CXCL13	67
MF	GO:0030546	signaling receptor activator activity	67/1266	496/18410	7.91955177877182e-08	1.19321246800162e-05	1.03093112628924e-05	IL32/RLN1/XCL1/MSTN/CXCL9/LEFTY2/LTB/IFNG/STC2/RLN2/CXCL2/IGF1/CGB3/INHBC/UTS2B/NTF3/FGF12/CNTF/PTHLH/GDF10/TNFRSF11B/SEMA3E/GHRL/LTA/CCL3L3/IL18/IL7/ENDOU/IL1B/TNFSF14/IL11/IL10/GREM2/ERFE/IL27/DKK1/CXCL11/SECTM1/CXCL1/SEMA3C/CD70/TNF/ASIP/CXCL10/CCL3/CHGB/FASLG/CTF1/WNT10B/XCL2/ADM2/TNFSF15/EGF/GRP/FGF18/CCL26/SPX/NPPA/IL15/CCL4/TNFSF13B/LIF/CCL22/IL6/CCL24/VGF/CXCL13	67
MF	GO:0015267	channel activity	64/1266	489/18410	4.85312370102067e-07	5.8968023359587e-05	5.09481524601928e-05	GABRA3/KCNJ11/ANO4/CHRNA5/CALHM6/STEAP1/AQP3/AQP4/GRID1/KCNMB1/KCNK9/TRPC3/ITPR2/CACNA1I/GABRB3/CHRNB2/CLDN4/GABRE/KCNH2/CLIC2/TRPA1/CATSPER3/GRIN2D/TRPV3/GJD4/HTR3B/GJC3/KCNA3/KCNK3/KCNK1/GABRA5/GLRB/GRIK3/CACNB4/CACNA2D4/SLC1A1/CLIC3/PRF1/CHRNA6/TRPC6/GJA5/APOL1/KCNV2/SCN4B/KCNK13/GRIK1/KCNN3/GABRB1/SCN8A/GJC1/LRRC52/ABCC9/GRIN2A/KCNJ4/PKD2L1/PANX2/KCNK2/TRPM8/GABRD/GABRP/ANO9/PIEZO2/CACNG4/KCN…	64
MF	GO:0022803	passive transmembrane transporter activity	64/1266	490/18410	5.21840914686611e-07	5.8968023359587e-05	5.09481524601928e-05	GABRA3/KCNJ11/ANO4/CHRNA5/CALHM6/STEAP1/AQP3/AQP4/GRID1/KCNMB1/KCNK9/TRPC3/ITPR2/CACNA1I/GABRB3/CHRNB2/CLDN4/GABRE/KCNH2/CLIC2/TRPA1/CATSPER3/GRIN2D/TRPV3/GJD4/HTR3B/GJC3/KCNA3/KCNK3/KCNK1/GABRA5/GLRB/GRIK3/CACNB4/CACNA2D4/SLC1A1/CLIC3/PRF1/CHRNA6/TRPC6/GJA5/APOL1/KCNV2/SCN4B/KCNK13/GRIK1/KCNN3/GABRB1/SCN8A/GJC1/LRRC52/ABCC9/GRIN2A/KCNJ4/PKD2L1/PANX2/KCNK2/TRPM8/GABRD/GABRP/ANO9/PIEZO2/CACNG4/KCN…	64
MF	GO:0019955	cytokine binding	27/1266	141/18410	1.0372592917969e-06	0.000104186933309377	9.00171221652981e-05	SOSTDC1/IL18BP/PXDN/IL12RB2/PRLR/ACKR2/GBP1/CXCR3/CXCR6/GREM2/IL2RB/CCRL2/CCR2/CD109/CCR7/XCR1/IL12RB1/ACKR1/CCR5/ITGA4/IL1R2/BMPR1B/GHR/IL2RG/ITGB3/TNFRSF9/TNFRSF11A	27
MF	GO:0022836	gated channel activity	48/1266	340/18410	1.57065636863662e-06	0.00014198733572475	0.000122676529002986	GABRA3/KCNJ11/ANO4/CHRNA5/GRID1/KCNMB1/KCNK9/ITPR2/CACNA1I/GABRB3/CHRNB2/GABRE/KCNH2/CLIC2/TRPA1/CATSPER3/GRIN2D/HTR3B/KCNA3/KCNK3/KCNK1/GABRA5/GLRB/GRIK3/CACNB4/CACNA2D4/CLIC3/CHRNA6/KCNV2/SCN4B/KCNK13/GRIK1/KCNN3/GABRB1/SCN8A/LRRC52/ABCC9/GRIN2A/KCNJ4/PKD2L1/KCNK2/TRPM8/GABRD/GABRP/ANO9/PIEZO2/CACNG4/KCNQ2	48
MF	GO:0022824	transmitter-gated ion channel activity	16/1266	60/18410	1.89425178421402e-06	0.000142700301077456	0.000123292528411123	GABRA3/CHRNA5/GRID1/GABRB3/CHRNB2/GABRE/GRIN2D/HTR3B/GABRA5/GLRB/GRIK3/CHRNA6/GRIK1/GABRB1/GRIN2A/GABRD	16
MF	GO:0022835	transmitter-gated channel activity	16/1266	60/18410	1.89425178421402e-06	0.000142700301077456	0.000123292528411123	GABRA3/CHRNA5/GRID1/GABRB3/CHRNB2/GABRE/GRIN2D/HTR3B/GABRA5/GLRB/GRIK3/CHRNA6/GRIK1/GABRB1/GRIN2A/GABRD	16
MF	GO:0008009	chemokine activity	14/1266	49/18410	3.39572854934192e-06	0.000236133739123469	0.00020401867073779	XCL1/CXCL9/CXCL2/CCL3L3/CXCL11/CXCL1/CXCL10/CCL3/XCL2/CCL26/CCL4/CCL22/CCL24/CXCL13	14
MF	GO:0015276	ligand-gated ion channel activity	26/1266	145/18410	5.81094037961665e-06	0.000349799171820696	0.000302225181056074	GABRA3/KCNJ11/CHRNA5/GRID1/ITPR2/GABRB3/CHRNB2/GABRE/KCNH2/TRPA1/GRIN2D/HTR3B/KCNK1/GABRA5/GLRB/GRIK3/CHRNA6/GRIK1/KCNN3/GABRB1/ABCC9/GRIN2A/KCNJ4/TRPM8/GABRD/GABRP	26
MF	GO:0022834	ligand-gated channel activity	26/1266	145/18410	5.81094037961665e-06	0.000349799171820696	0.000302225181056074	GABRA3/KCNJ11/CHRNA5/GRID1/ITPR2/GABRB3/CHRNB2/GABRE/KCNH2/TRPA1/GRIN2D/HTR3B/KCNK1/GABRA5/GLRB/GRIK3/CHRNA6/GRIK1/KCNN3/GABRB1/ABCC9/GRIN2A/KCNJ4/TRPM8/GABRD/GABRP	26
MF	GO:0005216	ion channel activity	56/1266	442/18410	6.75897852699226e-06	0.000349799171820696	0.000302225181056074	GABRA3/KCNJ11/ANO4/CHRNA5/CALHM6/GRID1/KCNMB1/KCNK9/TRPC3/ITPR2/CACNA1I/GABRB3/CHRNB2/CLDN4/GABRE/KCNH2/CLIC2/TRPA1/CATSPER3/GRIN2D/TRPV3/HTR3B/KCNA3/KCNK3/KCNK1/GABRA5/GLRB/GRIK3/CACNB4/CACNA2D4/SLC1A1/CLIC3/CHRNA6/TRPC6/APOL1/KCNV2/SCN4B/KCNK13/GRIK1/KCNN3/GABRB1/SCN8A/GJC1/LRRC52/ABCC9/GRIN2A/KCNJ4/PKD2L1/KCNK2/TRPM8/GABRD/GABRP/ANO9/PIEZO2/CACNG4/KCNQ2	56
MF	GO:0005230	extracellular ligand-gated ion channel activity	17/1266	73/18410	6.85264934062622e-06	0.000349799171820696	0.000302225181056074	GABRA3/CHRNA5/GRID1/GABRB3/CHRNB2/GABRE/GRIN2D/HTR3B/GABRA5/GLRB/GRIK3/CHRNA6/GRIK1/GABRB1/GRIN2A/GABRD/GABRP	17
MF	GO:0016917	GABA receptor activity	9/1266	22/18410	7.32474270334171e-06	0.000349799171820696	0.000302225181056074	GABRA3/GABRB3/GABRE/GABRA5/GPR156/GABBR2/GABRB1/GABRD/GABRP	9
MF	GO:0019956	chemokine binding	11/1266	33/18410	7.35197374401905e-06	0.000349799171820696	0.000302225181056074	ACKR2/CXCR3/CXCR6/CCRL2/CCR2/CCR7/XCR1/ACKR1/CCR5/ITGA4/ITGB3	11
MF	GO:1904315	transmitter-gated ion channel activity involved in regulation of postsynaptic membrane potential	13/1266	46/18410	8.65502515356421e-06	0.000391207136941103	0.000338001508628666	GABRA3/CHRNA5/GRID1/CHRNB2/GABRE/GRIN2D/GABRA5/GLRB/GRIK3/CHRNA6/GRIK1/GABRB1/GABRD	13
MF	GO:0015108	chloride transmembrane transporter activity	20/1266	99/18410	1.10289087996132e-05	0.000474768264516683	0.000410198011494386	GABRA3/SLC18A2/ANO4/SLC6A3/GABRB3/CLDN4/GABRE/SLC4A8/CLIC2/GABRA5/GLRB/SLC26A10/SLC1A1/CLIC3/APOL1/SLC6A1/GABRB1/GABRD/GABRP/ANO9	20
MF	GO:0042287	MHC protein binding	12/1266	42/18410	1.69549146113812e-05	0.000650766226241429	0.000562259594633373	LILRB1/LAG3/TRAV19/LILRB2/TRGV3/CD8A/TRAV29DV5/CLEC7A/TRAV8-4/TRBV7-9/FCRL6/CD8B	12
MF	GO:0019957	C-C chemokine binding	9/1266	24/18410	1.69786134593869e-05	0.000650766226241429	0.000562259594633373	ACKR2/CXCR3/CXCR6/CCRL2/CCR2/CCR7/XCR1/ACKR1/CCR5	9
MF	GO:0005201	extracellular matrix structural constituent	28/1266	172/18410	1.72769794577371e-05	0.000650766226241429	0.000562259594633373	MATN3/LAMA1/ECM1/NPNT/PXDN/COL14A1/TECTB/COL9A3/VTN/COL11A1/FGL2/COL4A3/COL5A3/COL12A1/CILP/ACAN/OIT3/TFPI2/EDIL3/VCAN/SBSPON/ZP4/COL22A1/POSTN/ZPLD1/ZP1/THBS2/EMILIN3	28
MF	GO:0099529	neurotransmitter receptor activity involved in regulation of postsynaptic membrane potential	13/1266	49/18410	1.84022406023928e-05	0.000661620043413138	0.000571637252227001	GABRA3/CHRNA5/GRID1/CHRNB2/GABRE/GRIN2D/GABRA5/GLRB/GRIK3/CHRNA6/GRIK1/GABRB1/GABRD	13
MF	GO:0030594	neurotransmitter receptor activity	21/1266	111/18410	1.93442617238945e-05	0.000661620043413138	0.000571637252227001	GABRA3/CHRNA5/GRID1/GABRB3/CHRNB2/GABRE/GRIN2D/HTR3B/GABRA5/GLRB/GRIK3/CHRNA6/CHRM3/GRIK1/GABRB1/OR11H7/GRIN2A/HTR1A/GABRD/GABRP/HTR2B	21
MF	GO:0042379	chemokine receptor binding	16/1266	71/18410	1.97607756329145e-05	0.000661620043413138	0.000571637252227001	XCL1/CXCL9/CXCL2/CCL3L3/CCRL2/CXCL11/CCR2/CXCL1/CXCL10/CCL3/XCL2/CCL26/CCL4/CCL22/CCL24/CXCL13	16
MF	GO:0001637	G protein-coupled chemoattractant receptor activity	9/1266	26/18410	3.57863686756191e-05	0.00111554749250895	0.000963828876853335	GPR17/ACKR2/CXCR3/CXCR6/CCRL2/CCR2/CCR7/XCR1/CCR5	9
MF	GO:0004950	chemokine receptor activity	9/1266	26/18410	3.57863686756191e-05	0.00111554749250895	0.000963828876853335	GPR17/ACKR2/CXCR3/CXCR6/CCRL2/CCR2/CCR7/XCR1/CCR5	9
MF	GO:0005044	scavenger receptor activity	12/1266	47/18410	5.81440006862523e-05	0.0017520725540124	0.00151378415821752	CD163L1/ACKR2/SCARA5/ENDOU/VTN/ENPP2/CD5L/MEGF10/CD5/ENPP1/STAB2/CD6	12
MF	GO:0004222	metalloendopeptidase activity	20/1266	111/18410	6.25878469662784e-05	0.00182514237604889	0.00157691621218942	TLL2/TRABD2B/TRABD2A/ADAM22/ADAM19/ADAMTS9/MMP25/ADAM11/ADAM28/ADAMTS12/ADAMTS14/ADAMTS4/ADAMTS2/ECEL1/ADAMDEC1/ADAMTS5/MMP12/MMP16/MMP9/MMP1	20
MF	GO:0098960	postsynaptic neurotransmitter receptor activity	14/1266	64/18410	9.11109447157838e-05	0.00257388418822089	0.00222382634799709	GABRA3/CHRNA5/GRID1/CHRNB2/GABRE/GRIN2D/GABRA5/GLRB/GRIK3/CHRNA6/CHRM3/GRIK1/GABRB1/GABRD	14
MF	GO:0016493	C-C chemokine receptor activity	8/1266	23/18410	9.42993791853553e-05	0.00258323147828973	0.00223190237178736	ACKR2/CXCR3/CXCR6/CCRL2/CCR2/CCR7/XCR1/CCR5	8
MF	GO:0005178	integrin binding	24/1266	156/18410	0.000166170573585987	0.00441818230946272	0.00381729305265642	ESM1/NPNT/TSPAN8/ADAM22/GFRA1/IGF1/FCER2/FERMT1/ADAM11/IL1B/VTN/ICAM3/ITGAX/COL4A3/IBSP/FRMD5/EDIL3/CCN5/JAML/ITGAL/ITGA4/ITGA2/ADAMTS5/ITGB3	24
MF	GO:0004890	GABA-A receptor activity	7/1266	19/18410	0.000172741262386892	0.00446166003422143	0.00385485764484432	GABRA3/GABRB3/GABRE/GABRA5/GABRB1/GABRD/GABRP	7
MF	GO:0008528	G protein-coupled peptide receptor activity	23/1266	148/18410	0.000193400282677591	0.00485649598723729	0.00419599443704013	NPR3/F2RL3/CRHR1/ADCYAP1R1/GPR17/GPR37L1/ACKR2/NLRP6/CXCR3/BDKRB2/CXCR6/CYSLTR1/CCRL2/GLP1R/CCR2/CYSLTR2/CCR7/UTS2R/XCR1/SSTR2/CCR5/KISS1R/OXTR	23
MF	GO:0008237	metallopeptidase activity	27/1266	189/18410	0.000237005172695478	0.00579061286801924	0.00500306794139529	TLL2/TRABD2B/TRABD2A/ADAM22/DPEP3/ADAM19/ADAMTS9/ANPEP/MMP25/ADAM11/ADAM28/DPEP1/ADAMTS12/AMZ1/ADAMTS14/CPO/ADAMTS4/CPA2/ADAMTS2/ECEL1/ADAMDEC1/ADAMTS5/MMP12/MMP16/MMP9/MMP1/AGBL4	27
MF	GO:0015103	inorganic anion transmembrane transporter activity	23/1266	151/18410	0.000261504180512082	0.00613350838233001	0.00529932838808671	GABRA3/SLC18A2/ANO4/SLC6A3/GABRB3/CLDN4/GABRE/SLC4A8/CLIC2/GABRA5/GLRB/ABCC3/SLC26A10/SLC1A1/CLIC3/APOL1/SLC5A5/SLC6A1/GABRB1/ABCC9/GABRD/GABRP/ANO9	23
MF	GO:0015026	coreceptor activity	11/1266	47/18410	0.000271394176209292	0.00613350838233001	0.00529932838808671	CD28/CD8A/LILRA4/CXCR6/GPC4/GPC6/ROR1/CCR5/ITGA4/CD8B/ITGB3	11
MF	GO:0048020	CCR chemokine receptor binding	11/1266	47/18410	0.000271394176209292	0.00613350838233001	0.00529932838808671	XCL1/CCL3L3/CCRL2/CCR2/CCL3/XCL2/CCL26/CCL4/CCL22/CCL24/CXCL13	11
MF	GO:0034483	heparan sulfate sulfotransferase activity	6/1266	15/18410	0.000304622926825011	0.00671656404511731	0.00580308630819405	HS3ST3A1/HS6ST3/HS3ST3B1/HS3ST1/HS6ST2/HS3ST5	6
MF	GO:0005539	glycosaminoglycan binding	31/1266	234/18410	0.000337522811660575	0.00726477670812286	0.00627674000631947	MSTN/NOD2/LGR6/PTPRC/SPOCK3/TNFAIP6/VTN/COL11A1/SLIT1/EGFLAM/RSPO3/LIPH/GREM2/COL5A3/ACAN/ANG/CXCL11/LYVE1/CCN5/CXCL10/LAYN/VCAN/NELL1/SELL/ADAMTS5/SERPIND1/STAB2/POSTN/PCOLCE2/THBS2/CXCL13	31
MF	GO:0001653	peptide receptor activity	23/1266	154/18410	0.000349894302368213	0.00735591742653173	0.00635548524742262	NPR3/F2RL3/CRHR1/ADCYAP1R1/GPR17/GPR37L1/ACKR2/NLRP6/CXCR3/BDKRB2/CXCR6/CYSLTR1/CCRL2/GLP1R/CCR2/CYSLTR2/CCR7/UTS2R/XCR1/SSTR2/CCR5/KISS1R/OXTR	23
MF	GO:0005254	chloride channel activity	14/1266	74/18410	0.000455848996469181	0.00936562483654862	0.00809186496124718	GABRA3/ANO4/GABRB3/CLDN4/GABRE/CLIC2/GABRA5/GLRB/CLIC3/APOL1/GABRB1/GABRD/GABRP/ANO9	14
MF	GO:0046873	metal ion transmembrane transporter activity	48/1266	428/18410	0.000563372885416483	0.0113175352981445	0.00977830832699487	KCNJ11/SLC18A2/SLC9A7/KCNMB1/KCNK9/TRPC3/ITPR2/CACNA1I/SLC6A3/KCNH2/SLC4A8/TRPA1/CATSPER3/GRIN2D/ATP4A/TRPV3/KCNA3/KCNK3/KCNK1/GRIK3/CACNB4/CACNA2D4/SLC1A1/SLC8A1/MFSD2A/ATP4B/TRPC6/SLC39A2/KCNV2/SCN4B/SLC5A5/KCNK13/GRIK1/SLC28A1/KCNN3/SLC6A1/SCN8A/SLC1A2/LRRC52/ABCC9/GRIN2A/KCNJ4/PKD2L1/KCNK2/TRPM8/NIPAL4/CACNG4/KCNQ2	48
MF	GO:0005253	anion channel activity	15/1266	87/18410	0.000808587076551274	0.015890493852225	0.0137293274782848	GABRA3/ANO4/GABRB3/CLDN4/GABRE/CLIC2/GABRA5/GLRB/SLC1A1/CLIC3/APOL1/GABRB1/GABRD/GABRP/ANO9	15
MF	GO:0038024	cargo receptor activity	14/1266	79/18410	0.000902266135539442	0.0170808676050886	0.0147578059652722	AMN/SORL1/CD163L1/ACKR2/SCARA5/ENDOU/VTN/ENPP2/CD5L/MEGF10/CD5/ENPP1/STAB2/CD6	14
MF	GO:0005164	tumor necrosis factor receptor binding	8/1266	31/18410	0.000926240761538424	0.0170808676050886	0.0147578059652722	LTB/LTA/TNFSF14/CD70/TNF/FASLG/TNFSF15/TNFSF13B	8
MF	GO:0045236	CXCR chemokine receptor binding	6/1266	18/18410	0.00094473825249384	0.0170808676050886	0.0147578059652722	CXCL9/CXCL2/CXCL11/CXCL1/CXCL10/CXCL13	6
MF	GO:0099095	ligand-gated anion channel activity	6/1266	18/18410	0.00094473825249384	0.0170808676050886	0.0147578059652722	GABRA3/GABRB3/GABRE/GABRA5/GLRB/GABRB1	6
MF	GO:0008509	anion transmembrane transporter activity	37/1266	315/18410	0.00100611482618977	0.0178338784877559	0.0154084045620806	GABRA3/SLC18A2/ANO4/SLC9A7/SLCO5A1/SLC52A1/SLC6A3/GABRB3/CLDN4/GABRE/SLC4A8/CLIC2/SLCO3A1/SLC38A5/GABRA5/GLRB/ABCC3/SLC17A9/SLC26A10/SLC1A1/SLC3A1/CLIC3/MFSD2A/APOL1/SLC7A3/SLC5A5/SLC38A3/SLC6A1/GABRB1/SLC47A1/SLC1A2/ABCC9/SLC25A21/SLC7A11/GABRD/GABRP/ANO9	37
MF	GO:0030414	peptidase inhibitor activity	25/1266	187/18410	0.00106487407832485	0.0185124262847243	0.0159946673303044	SPINK1/TNFAIP8/SPINK5/MT3/CSTA/SPOCK3/DPEP1/BIRC3/TNFSF14/SPOCK1/COL4A3/C4A/SERPINE1/TIMP3/TFPI2/SSPOP/CD27/CD109/ITIH6/SPINK8/PI15/SERPIND1/C4B/WFDC10A/CST7	25
MF	GO:0022851	GABA-gated chloride ion channel activity	5/1266	13/18410	0.0012311021549652	0.020998421662048	0.0181425580731714	GABRA3/GABRB3/GABRE/GABRA5/GABRB1	5
MF	GO:0005261	cation channel activity	39/1266	345/18410	0.00153441283239241	0.0253165342720892	0.0218733912784003	KCNJ11/CHRNA5/CALHM6/KCNMB1/KCNK9/TRPC3/ITPR2/CACNA1I/CHRNB2/KCNH2/TRPA1/CATSPER3/GRIN2D/TRPV3/HTR3B/KCNA3/KCNK3/KCNK1/GRIK3/CACNB4/CACNA2D4/CHRNA6/TRPC6/KCNV2/SCN4B/KCNK13/GRIK1/KCNN3/SCN8A/LRRC52/ABCC9/GRIN2A/KCNJ4/PKD2L1/KCNK2/TRPM8/PIEZO2/CACNG4/KCNQ2	39
MF	GO:0005267	potassium channel activity	18/1266	121/18410	0.00154027586832401	0.0253165342720892	0.0218733912784003	KCNJ11/KCNMB1/KCNK9/KCNH2/KCNA3/KCNK3/KCNK1/GRIK3/KCNV2/KCNK13/GRIK1/KCNN3/LRRC52/ABCC9/KCNJ4/PKD2L1/KCNK2/KCNQ2	18
MF	GO:0042169	SH2 domain binding	9/1266	41/18410	0.00157476930574218	0.0254212759355524	0.0219638876853515	AFAP1L2/SIT1/LILRB1/SLAMF1/LAX1/SKAP1/LCK/SIGLEC10/GHR	9
MF	GO:0004089	carbonate dehydratase activity	5/1266	14/18410	0.00180724683351523	0.0286623006578557	0.0247641209689438	CA4/CA12/CA8/CA13/CA2	5
MF	GO:0015079	potassium ion transmembrane transporter activity	21/1266	154/18410	0.00201463564981794	0.0312833625078933	0.0270287086409605	KCNJ11/SLC9A7/KCNMB1/KCNK9/KCNH2/ATP4A/KCNA3/KCNK3/KCNK1/GRIK3/ATP4B/KCNV2/KCNK13/GRIK1/KCNN3/LRRC52/ABCC9/KCNJ4/PKD2L1/KCNK2/KCNQ2	21
MF	GO:0022843	voltage-gated cation channel activity	20/1266	144/18410	0.00204172388049304	0.0312833625078933	0.0270287086409605	KCNJ11/KCNK9/CACNA1I/KCNH2/CATSPER3/GRIN2D/KCNA3/KCNK3/KCNK1/CACNB4/CACNA2D4/KCNV2/KCNN3/LRRC52/ABCC9/GRIN2A/KCNJ4/KCNK2/CACNG4/KCNQ2	20
MF	GO:0099094	ligand-gated cation channel activity	17/1266	115/18410	0.00219916964520864	0.0331341559878101	0.0286277873113124	KCNJ11/CHRNA5/ITPR2/CHRNB2/KCNH2/TRPA1/GRIN2D/HTR3B/KCNK1/GRIK3/CHRNA6/GRIK1/KCNN3/ABCC9/GRIN2A/KCNJ4/TRPM8	17
MF	GO:0004953	icosanoid receptor activity	5/1266	15/18410	0.00255855878686035	0.037917002349537	0.0327601487463396	PTGER4/CYSLTR1/PTGER1/CYSLTR2/HPGD	5
MF	GO:0008201	heparin binding	22/1266	168/18410	0.00267851929499198	0.0390545393979475	0.033742976517556	MSTN/LGR6/PTPRC/VTN/COL11A1/SLIT1/RSPO3/LIPH/GREM2/COL5A3/ANG/CXCL11/CCN5/CXCL10/NELL1/SELL/ADAMTS5/SERPIND1/POSTN/PCOLCE2/THBS2/CXCL13	22
MF	GO:0001664	G protein-coupled receptor binding	33/1266	288/18410	0.00273405699114428	0.0392315479364195	0.033895911235239	XCL1/CXCL9/CXCL2/AKAP5/UTS2B/HOMER1/GHRL/CCL3L3/BDKRB2/RSPO3/PTGER1/RNF43/CCRL2/CXCL11/CCR2/CXCL1/DNM3/ASIP/CXCL10/P2RY1/CCL3/WNT10B/XCL2/MRAP2/CCL26/NPPA/CCL4/MRAP/REEP1/CCL22/CCL24/TAC1/CXCL13	33
MF	GO:0005244	voltage-gated ion channel activity	25/1266	201/18410	0.00291445860358896	0.0398136358894328	0.0343988330577074	KCNJ11/KCNK9/CACNA1I/KCNH2/CLIC2/CATSPER3/GRIN2D/KCNA3/KCNK3/KCNK1/CACNB4/CACNA2D4/CLIC3/KCNV2/SCN4B/KCNK13/KCNN3/SCN8A/LRRC52/ABCC9/GRIN2A/KCNJ4/KCNK2/CACNG4/KCNQ2	25
MF	GO:0022832	voltage-gated channel activity	25/1266	201/18410	0.00291445860358896	0.0398136358894328	0.0343988330577074	KCNJ11/KCNK9/CACNA1I/KCNH2/CLIC2/CATSPER3/GRIN2D/KCNA3/KCNK3/KCNK1/CACNB4/CACNA2D4/CLIC3/KCNV2/SCN4B/KCNK13/KCNN3/SCN8A/LRRC52/ABCC9/GRIN2A/KCNJ4/KCNK2/CACNG4/KCNQ2	25
MF	GO:0004866	endopeptidase inhibitor activity	23/1266	180/18410	0.00298311501278317	0.0398136358894328	0.0343988330577074	SPINK1/TNFAIP8/SPINK5/MT3/CSTA/SPOCK3/DPEP1/BIRC3/TNFSF14/SPOCK1/COL4A3/C4A/SERPINE1/TIMP3/TFPI2/CD27/CD109/ITIH6/SPINK8/SERPIND1/C4B/WFDC10A/CST7	23
MF	GO:0033691	sialic acid binding	6/1266	22/18410	0.00299483101823167	0.0398136358894328	0.0343988330577074	ST8SIA4/ST8SIA2/SIGLEC12/SIGLEC8/SELE/SIGLEC10	6
MF	GO:0043027	cysteine-type endopeptidase inhibitor activity involved in apoptotic process	6/1266	22/18410	0.00299483101823167	0.0398136358894328	0.0343988330577074	TNFAIP8/MT3/DPEP1/BIRC3/TNFSF14/CD27	6
MF	GO:0042605	peptide antigen binding	8/1266	37/18410	0.00313900328506299	0.0411254923144485	0.0355322721207741	TRAV12-2/TRAV19/TRGV3/TRAV29DV5/TRAV8-4/TRBV28/TRBV7-9/TRAV12-3	8
MF	GO:0022841	potassium ion leak channel activity	5/1266	16/18410	0.00351284322744069	0.0453658611086626	0.0391959349588119	KCNK9/KCNK3/KCNK1/KCNK13/KCNK2	5
MF	GO:0061135	endopeptidase regulator activity	24/1266	194/18410	0.00374369462709547	0.0476661963787931	0.0411834160608576	SPINK1/TNFAIP8/SPINK5/MT3/CSTA/SPOCK3/NLRC4/DPEP1/BIRC3/TNFSF14/SPOCK1/COL4A3/C4A/SERPINE1/TIMP3/TFPI2/CD27/CD109/ITIH6/SPINK8/SERPIND1/C4B/WFDC10A/CST7	24
MF	GO:0005179	hormone activity	17/1266	122/18410	0.00412069483450265	0.0517376129220889	0.0447011047836399	RLN1/STC2/RLN2/IGF1/CGB3/INHBC/UTS2B/PTHLH/GHRL/ERFE/ASIP/CHGB/ADM2/GRP/SPX/NPPA/VGF	17
MF	GO:0061134	peptidase regulator activity	27/1266	230/18410	0.00456497373600615	0.0565306336623227	0.0488422568437861	SPINK1/TNFAIP8/SPINK5/MT3/CSTA/SPOCK3/NLRC4/DPEP1/BIRC3/TNFSF14/SPOCK1/COL4A3/C4A/SERPINE1/TIMP3/TFPI2/SSPOP/CD27/CD109/ITIH6/SPINK8/PI15/SERPIND1/C4B/WFDC10A/PCOLCE2/CST7	27
MF	GO:0015174	basic amino acid transmembrane transporter activity	5/1266	17/18410	0.00469799456812878	0.0571011160130668	0.0493351514691378	SLC38A5/SLC3A1/SLC7A3/SLC38A3/SLC47A1	5
MF	GO:0005540	hyaluronic acid binding	6/1266	24/18410	0.00480053630198349	0.0571011160130668	0.0493351514691378	TNFAIP6/ACAN/LYVE1/LAYN/VCAN/STAB2	6
MF	GO:0016702	oxidoreductase activity, acting on single donors with incorporation of molecular oxygen, incorporation of two atoms of oxygen	6/1266	24/18410	0.00480053630198349	0.0571011160130668	0.0493351514691378	PTGS2/CDO1/TDO2/IDO1/BCO2/ALOX12	6
