# Supplementary material for: Machine learning to construct sphingolipid metabolism genes signature to characterize the immune landscape and prognosis of patients with uveal melanoma
Source: Front Endocrinol (Lausanne). 2022 Dec 8;13:1056310. doi: 10.3389/fendo.2022.1056310 (PMC9772281; doi:10.3389/fendo.2022.1056310)
Supplement: Supplementary file 5 [file Table_4.xls]

id	logFC	AveExpr	t	P.Value	adj.P.Val	B
KEGG_PROXIMAL_TUBULE_BICARBONATE_RECLAMATION	0.341101483698882	-0.032789912988555	7.26941284460096	1.62460910402476e-10	3.02177293348605e-08	13.6996436828328
KEGG_MATURITY_ONSET_DIABETES_OF_THE_YOUNG	0.31612729548968	0.0179604570459846	6.85210203756376	1.07839178380007e-09	1.00290435893407e-07	11.8891294570477
KEGG_CYTOKINE_CYTOKINE_RECEPTOR_INTERACTION	0.319606153635587	-0.024996687112534	5.85366588663251	8.76126145459465e-08	5.43198210184869e-06	7.69002771118813
KEGG_TYPE_I_DIABETES_MELLITUS	0.453848415349822	-0.0180749290250577	5.55755403161626	3.07835971252705e-07	1.39698703198912e-05	6.49355440998874
KEGG_ABC_TRANSPORTERS	0.228777758947212	-0.0223922553801784	5.51013564245137	3.75534148384172e-07	1.39698703198912e-05	6.30450065302049
KEGG_GRAFT_VERSUS_HOST_DISEASE	0.510271857001648	-0.0333587018260778	5.46425138054461	4.5487435267015e-07	1.41011049327747e-05	6.12227031112993
KEGG_NEUROACTIVE_LIGAND_RECEPTOR_INTERACTION	0.236034136143093	-0.0066021507043865	5.32368970822029	8.14764625336868e-07	2.16494600446654e-05	5.56849668962206
KEGG_COMPLEMENT_AND_COAGULATION_CASCADES	0.289933624551119	-0.0113445852177782	5.21605687349523	1.26735614505188e-06	2.94660303724562e-05	5.14919488054536
KEGG_CALCIUM_SIGNALING_PATHWAY	0.210445737003678	-0.00977282197803017	5.18238593350291	1.45397424669815e-06	3.00342405105047e-05	5.01890046176696
KEGG_NATURAL_KILLER_CELL_MEDIATED_CYTOTOXICITY	0.288723201832645	-0.0236477358559267	5.15661174915326	1.614744113468e-06	3.00342405105047e-05	4.91945202566038
KEGG_SULFUR_METABOLISM	0.306584964660473	-0.0249191992087589	5.06293594079121	2.35913914534951e-06	3.989089827591e-05	4.56015615240762
KEGG_HEMATOPOIETIC_CELL_LINEAGE	0.33175712346533	-0.0259309491169711	4.96675492165681	3.46989656216744e-06	5.37833967135953e-05	4.19485264381788
KEGG_ENDOMETRIAL_CANCER	-0.244035404027654	-0.0292900838681407	-4.9461845556953	3.76662659162742e-06	5.3891734310977e-05	4.11721075352255
KEGG_TIGHT_JUNCTION	-0.187895091787408	-0.0283127362210643	-4.89635120232822	4.59181688312367e-06	6.10055671615001e-05	3.92984166961618
KEGG_CIRCADIAN_RHYTHM_MAMMAL	-0.276691461541452	-0.0438187392266126	-4.80292900990309	6.63904208846458e-06	8.23241218969608e-05	3.58140115838412
KEGG_LIMONENE_AND_PINENE_DEGRADATION	-0.323952309225798	-0.0247964026324901	-4.60200850926236	1.44922113329581e-05	0.000168334701882206	2.84498974218413
KEGG_GLYCOSPHINGOLIPID_BIOSYNTHESIS_GANGLIO_SERIES	0.258470377292467	-0.0144769652005464	4.57385614719843	1.61449110888892e-05	0.000168334701882206	2.74327331978435
KEGG_O_GLYCAN_BIOSYNTHESIS	0.232172249866314	-0.0226070838382148	4.5715125268196	1.62904550208586e-05	0.000168334701882206	2.73482234353184
KEGG_ALLOGRAFT_REJECTION	0.418128264088187	-0.0303193793965678	4.48720262199782	2.24613967022922e-05	0.000219885251927703	2.43253234973685
KEGG_REGULATION_OF_AUTOPHAGY	-0.180880909527582	-0.0227904951344093	-4.36504404080049	3.5568833103945e-05	0.000330790147866688	2.00063697737056
KEGG_AUTOIMMUNE_THYROID_DISEASE	0.3666853540807	-0.017447627095639	4.24834169705318	5.48195788279916e-05	0.000485544841047926	1.59500862950587
KEGG_CELL_ADHESION_MOLECULES_CAMS	0.277841692262412	-0.0160623871874036	4.23411746990272	5.77615108470092e-05	0.00048834731897926	1.54604718379669
KEGG_PROTEASOME	0.312821719093432	-0.0227734824509865	4.13651658667419	8.24608106458949e-05	0.000666856990440716	1.21296313567694
KEGG_HISTIDINE_METABOLISM	-0.18375174055876	-0.026349099472394	-4.11808775398722	8.8147267573973e-05	0.00068314132369829	1.15064032426771
KEGG_INTESTINAL_IMMUNE_NETWORK_FOR_IGA_PRODUCTION	0.315043391779184	-0.0303516341124084	4.09585382484013	9.55103954181633e-05	0.000710597341911135	1.07569351800966
KEGG_RIG_I_LIKE_RECEPTOR_SIGNALING_PATHWAY	0.150312934489403	-0.0269779514221479	4.07501397905696	0.000102945824121529	0.000736458587946325	1.00568977169691
KEGG_NOD_LIKE_RECEPTOR_SIGNALING_PATHWAY	0.195191442167494	-0.0480037640453353	4.05283704520084	0.000111467901629933	0.000767889989006206	0.931455365510141
KEGG_DILATED_CARDIOMYOPATHY	0.213341334331626	-0.0255075351198129	4.01957599171566	0.000125530288834426	0.000833879775828689	0.820626118034603
KEGG_APOPTOSIS	0.155822844076723	-0.0379868850707702	3.9927465644329	0.000138098228930742	0.000885733468314411	0.731675221289786
KEGG_PRIMARY_BILE_ACID_BIOSYNTHESIS	-0.185282911469982	-0.0151293802942095	-3.94304612408279	0.000164634449194511	0.00102073358500597	0.567964127572004
KEGG_TOLL_LIKE_RECEPTOR_SIGNALING_PATHWAY	0.181495334551662	-0.0375618738210706	3.87382665945206	0.000209837744014069	0.00125902646408441	0.34229902229068
KEGG_HYPERTROPHIC_CARDIOMYOPATHY_HCM	0.188254335669898	-0.0329597366342632	3.82133226799161	0.000251791779436124	0.00146353971797247	0.173006038353761
KEGG_LONG_TERM_POTENTIATION	0.122180860940174	-0.0179688718336809	3.73567251922474	0.000337911634519253	0.00190459284910852	-0.0997597630861558
KEGG_VASCULAR_SMOOTH_MUSCLE_CONTRACTION	0.142149882739631	-0.0289273275044136	3.70763096818458	0.00037174295489057	0.00203365263557783	-0.188099395797244
KEGG_LYSINE_DEGRADATION	-0.185925935959794	-0.0440557802784291	-3.6963629374875	0.000386225208412713	0.0020525111075647	-0.223463353243098
KEGG_CYSTEINE_AND_METHIONINE_METABOLISM	-0.162786709739625	-0.0454213473871763	-3.64053645653647	0.000466244444285869	0.00240892962881033	-0.397529628413738
KEGG_AMYOTROPHIC_LATERAL_SCLEROSIS_ALS	0.153042274477713	-0.0156010331612017	3.60337548342091	0.000527981209431404	0.00265417580957409	-0.51233453806728
KEGG_THYROID_CANCER	-0.205087040226619	-0.0431329692683129	-3.59156959103116	0.000549165770076536	0.00268802192721673	-0.548628228555578
KEGG_GLYCOSPHINGOLIPID_BIOSYNTHESIS_GLOBO_SERIES	0.229553190780637	-0.0104282994025367	3.56500029009373	0.000599826302400256	0.00286071005760122	-0.629989208356937
KEGG_LEISHMANIA_INFECTION	0.252487236520069	-0.0319080655141786	3.55682746702988	0.000616279562661613	0.0028656999663765	-0.654927150974328
KEGG_ANTIGEN_PROCESSING_AND_PRESENTATION	0.253623611422248	-0.0171554564515656	3.50032200545091	0.000742279425957842	0.0033674139811746	-0.826189072085103
KEGG_PRION_DISEASES	0.19725124287567	-0.0219624485093521	3.48267716431645	0.000786372852907639	0.00348250834859097	-0.879252463427745
KEGG_FOLATE_BIOSYNTHESIS	0.203157219073137	-0.0167897139629967	3.40937966878688	0.000997409868123964	0.00431437756909436	-1.09753381977908
KEGG_OOCYTE_MEIOSIS	0.140383664893202	-0.0290759578929085	3.36624129899142	0.00114546849264589	0.00484220771891217	-1.22436556094223
KEGG_STEROID_HORMONE_BIOSYNTHESIS	0.105442904277174	0.0190967834752229	3.28749750103867	0.00147040878118489	0.00607768962889755	-1.45270768649062
KEGG_BLADDER_CANCER	0.152086677458091	-0.0399249320679399	3.14741980602523	0.00227115628664973	0.00918337107210543	-1.8485606395574
KEGG_BIOSYNTHESIS_OF_UNSATURATED_FATTY_ACIDS	0.167226095602369	-0.0405407359012276	3.12445478948749	0.00243606881960568	0.00964061277546076	-1.91217134509906
KEGG_AMINO_SUGAR_AND_NUCLEOTIDE_SUGAR_METABOLISM	0.179025506718552	-0.0353535496397216	3.11636599556511	0.00249676336499926	0.00967495803937213	-1.93448898718179
KEGG_NON_SMALL_CELL_LUNG_CANCER	-0.135187181548719	-0.0349608771459322	-3.09749904415892	0.00264384524313037	0.0098435660709307	-1.98636668211619
KEGG_RIBOSOME	-0.379262294835383	0.000695197542581808	-3.09721500293227	0.00264611991154051	0.0098435660709307	-1.98714579366058
KEGG_PRIMARY_IMMUNODEFICIENCY	0.231609123587165	-0.0371034754309855	2.98852484537628	0.0036632788841485	0.0133601935774828	-2.28109056993338
KEGG_MAPK_SIGNALING_PATHWAY	0.088578398307601	-0.0261930213075867	2.97809817351906	0.00377786116315732	0.0135131187759089	-2.3088459121298
KEGG_RETINOL_METABOLISM	0.103253491583687	0.0206101924223713	2.9659342259444	0.00391572007259003	0.0137419610094669	-2.34112690741675
KEGG_JAK_STAT_SIGNALING_PATHWAY	0.119907917430155	-0.0203826688127106	2.94858812374066	0.00412036526794167	0.0141923692562435	-2.38697568976298
KEGG_ASTHMA	0.254115356750249	-0.0122196199341071	2.93019872007974	0.00434807060260193	0.0147043842197084	-2.43534412613901
KEGG_P53_SIGNALING_PATHWAY	0.105850898790341	-0.0371166796627853	2.90542626594609	0.00467318339859637	0.015439581623825	-2.50011265000841
KEGG_CYTOSOLIC_DNA_SENSING_PATHWAY	0.159638069143807	-0.0312006553417406	2.90115269383353	0.00473148469117218	0.015439581623825	-2.51124077795211
KEGG_INSULIN_SIGNALING_PATHWAY	-0.112725025856409	-0.0394748405615599	-2.87264013338494	0.00513792598766336	0.0164767971328515	-2.58514337213093
KEGG_GLYCEROLIPID_METABOLISM	0.122764024263926	-0.0226082836344951	2.85788010563277	0.00536071843608547	0.0168998920188457	-2.6231656320888
KEGG_CHEMOKINE_SIGNALING_PATHWAY	0.147143805362295	-0.0229170397935373	2.82809936360026	0.00583749148686127	0.0180962236092699	-2.69939180955389
KEGG_FC_EPSILON_RI_SIGNALING_PATHWAY	0.0971264890036552	-0.0292916725948537	2.75191300021156	0.00723951230816811	0.0220745785134306	-2.89139107780351
KEGG_COLORECTAL_CANCER	-0.107367493774975	-0.0416532337890293	-2.68737276209686	0.00866088338881574	0.0255648773143111	-3.05062085810233
KEGG_PROPANOATE_METABOLISM	-0.15303912517959	-0.0456209641544709	-2.68710416102093	0.0086672956117772	0.0255648773143111	-3.05127691989553
KEGG_RENIN_ANGIOTENSIN_SYSTEM	0.138163518357004	0.000335055140160328	2.67761252482167	0.00889667706914691	0.0255648773143111	-3.07442500167206
KEGG_RIBOFLAVIN_METABOLISM	-0.133451156649769	-0.0434716347541414	-2.67609074595191	0.008933962502313	0.0255648773143111	-3.07812989328063
KEGG_SYSTEMIC_LUPUS_ERYTHEMATOSUS	0.15653324120335	-0.00977872226311135	2.64768747535186	0.00965644632726455	0.0272136214677456	-3.14695435944956
KEGG_ADHERENS_JUNCTION	-0.142981800321741	-0.0428848618260427	-2.63799361359416	0.00991490532181419	0.0275249610426483	-3.17030192134646
KEGG_GLYCOSPHINGOLIPID_BIOSYNTHESIS_LACTO_AND_NEOLACTO_SERIES	-0.104504063479034	-0.0145260212536461	-2.59169852697487	0.0112378139133528	0.0307387262924062	-3.2808026001772
KEGG_TYROSINE_METABOLISM	-0.145861779363587	-0.0288162781991104	-2.53671617023425	0.0130148606648207	0.0350835374442993	-3.40987445932188
KEGG_DRUG_METABOLISM_OTHER_ENZYMES	0.0953113665634129	-0.0129220707905022	2.52491302419974	0.0134278532419066	0.0356797243284947	-3.4372740155701
KEGG_VIRAL_MYOCARDITIS	0.160347364388925	-0.0148755887825271	2.48097874472969	0.0150706596088543	0.0394808829189705	-3.53829732094582
KEGG_PHOSPHATIDYLINOSITOL_SIGNALING_SYSTEM	0.104065492810732	-0.0322638765680883	2.47058023370362	0.0154849407116367	0.0400027635050614	-3.56198439310781
KEGG_CELL_CYCLE	0.128714564522797	-0.030400905207292	2.38424756699285	0.0193375338662977	0.0492709767004297	-3.7553138059751
KEGG_GNRH_SIGNALING_PATHWAY	0.0693639052354899	-0.0313948167446935	2.32548449781485	0.0224261637268404	0.0563684655836799	-3.88347449257995
KEGG_ETHER_LIPID_METABOLISM	0.079999009747171	-0.0236010994647029	2.27167106589379	0.0256295011727416	0.0635611629083991	-3.99837525389923
KEGG_B_CELL_RECEPTOR_SIGNALING_PATHWAY	0.105849335168117	-0.0342189336275255	2.25167960449347	0.0269184031743794	0.0658792498741389	-4.04045569054841
KEGG_BETA_ALANINE_METABOLISM	-0.110808948180233	-0.0288729746734935	-2.22389472948354	0.028804207150825	0.0693432897789273	-4.09839360861976
KEGG_SPLICEOSOME	-0.149391182878848	-0.0316911373146299	-2.21689079477765	0.0292974701075334	0.0693432897789273	-4.11289773635761
KEGG_GAP_JUNCTION	0.0958214656934801	-0.0159917046000123	2.21471422386281	0.0294522574867487	0.0693432897789273	-4.11739682277327
KEGG_EPITHELIAL_CELL_SIGNALING_IN_HELICOBACTER_PYLORI_INFECTION	0.0906260941800015	-0.0507143286223154	2.18857099819261	0.0313681144071564	0.0729308659966386	-4.17112908259419
KEGG_NICOTINATE_AND_NICOTINAMIDE_METABOLISM	0.0892790697376869	-0.0325308480406731	2.15742654284643	0.0337917398504669	0.0775958470640351	-4.23439786917022
KEGG_ERBB_SIGNALING_PATHWAY	-0.082233300666765	-0.036748877022806	-2.12099083279139	0.0368325225299916	0.0835469413485176	-4.30738593606434
KEGG_GLYCOSAMINOGLYCAN_BIOSYNTHESIS_CHONDROITIN_SULFATE	0.133412360361624	-0.0252228825304928	2.06617210551948	0.0418535012806737	0.0937373429803815	-4.41509391280764
KEGG_PROTEIN_EXPORT	0.121163800252597	-0.0517544757030386	2.06123893914958	0.0423329936040433	0.0937373429803815	-4.42466197875439
KEGG_ASCORBATE_AND_ALDARATE_METABOLISM	-0.0917092051728346	0.0560439044612516	-2.03814067423063	0.0446414912915044	0.0959605310161683	-4.46918706756751
KEGG_GALACTOSE_METABOLISM	0.137512143100042	-0.0245894100316648	2.03660785310892	0.0447984384650233	0.0959605310161683	-4.47212573958168
KEGG_PATHWAYS_IN_CANCER	0.0732263672520784	-0.0347988647874945	2.03576671562706	0.0448847645075626	0.0959605310161683	-4.47373748945301
KEGG_LEUKOCYTE_TRANSENDOTHELIAL_MIGRATION	0.0946985124915041	-0.0289545318077901	2.01427531234054	0.0471393501204728	0.0996354445728174	-4.51471380370298
KEGG_OTHER_GLYCAN_DEGRADATION	-0.150402905136277	-0.0446658426223784	-1.99327009217932	0.049435915168668	0.103315508105306	-4.55438192035696
KEGG_HOMOLOGOUS_RECOMBINATION	0.12490182990802	-0.0322320747404078	1.97026973739949	0.052059510567138	0.10726906440119	-4.59738421878041
KEGG_STARCH_AND_SUCROSE_METABOLISM	0.0752779471079218	0.00279507009358186	1.96666630188527	0.0524811014005823	0.10726906440119	-4.60408017106542
KEGG_T_CELL_RECEPTOR_SIGNALING_PATHWAY	0.0899821570935071	-0.0319835029862863	1.92421885119919	0.0576698026578103	0.116593296677747	-4.68211457021208
KEGG_PROSTATE_CANCER	-0.0824794911775465	-0.0335133249388334	-1.91512969543613	0.0588355621496572	0.117671124299314	-4.69862156709072
KEGG_VEGF_SIGNALING_PATHWAY	0.0762056449443084	-0.0297668837448493	1.8693711502484	0.0650110921594063	0.128638969592017	-4.78063587634658
KEGG_BASAL_TRANSCRIPTION_FACTORS	-0.100911512567758	-0.0265700569813348	-1.84442413116997	0.0686012851989124	0.134314095231555	-4.82458120387194
KEGG_ALZHEIMERS_DISEASE	0.139188806345965	-0.0289713615414268	1.83529363095019	0.0699560840274543	0.135539912803193	-4.84052906432302
KEGG_CARDIAC_MUSCLE_CONTRACTION	0.12595961549989	-0.0165525386681574	1.81408392013042	0.0731896348440742	0.140343011144307	-4.87729334501454
KEGG_PENTOSE_PHOSPHATE_PATHWAY	-0.120959742292115	-0.0239225023604761	-1.74238517873721	0.0850542552220762	0.161429504809247	-4.99864351021657
KEGG_BUTANOATE_METABOLISM	-0.0776756776249131	-0.022967258253145	-1.68728517957706	0.0952114203449998	0.177438935888262	-5.08880767676263
KEGG_DRUG_METABOLISM_CYTOCHROME_P450	-0.0647617387196859	0.000295313367599249	-1.68632267592848	0.0953972773592806	0.177438935888262	-5.09035868010657
KEGG_ALDOSTERONE_REGULATED_SODIUM_REABSORPTION	0.0833692534359884	-0.0266164875050709	1.67558282435961	0.0974912364713111	0.177575236812866	-5.10760907668642
KEGG_ACUTE_MYELOID_LEUKEMIA	-0.094118336172298	-0.0332932201015687	-1.67262287724796	0.0980748667933999	0.177575236812866	-5.11234525242872
KEGG_SELENOAMINO_ACID_METABOLISM	-0.0847499364433001	-0.0403175899697389	-1.67130983954723	0.0983346741490604	0.177575236812866	-5.11444372183776
KEGG_TGF_BETA_SIGNALING_PATHWAY	0.06757716894039	-0.0349977501379195	1.63211635939645	0.106350707698492	0.190204150306919	-5.17637147499805
KEGG_ECM_RECEPTOR_INTERACTION	0.0974967099377506	-0.0271621196209378	1.62365452773936	0.108148780787505	0.191577840252152	-5.18956080903742
KEGG_VASOPRESSIN_REGULATED_WATER_REABSORPTION	-0.0900670913962415	-0.0186903018232891	-1.60432322973342	0.112348437271763	0.196121935522117	-5.21945069628638
KEGG_GLYCOSYLPHOSPHATIDYLINOSITOL_GPI_ANCHOR_BIOSYNTHESIS	0.0958254092580444	-0.0468090177212801	1.60217622621139	0.112822833875626	0.196121935522117	-5.22274962081719
KEGG_ARRHYTHMOGENIC_RIGHT_VENTRICULAR_CARDIOMYOPATHY_ARVC	0.0801266341503749	-0.0304471182389064	1.59607329468658	0.114180101508399	0.196643508153354	-5.23210424371727
KEGG_ALPHA_LINOLENIC_ACID_METABOLISM	0.0719936407670395	-0.00718631423336504	1.53482372551178	0.128537345969003	0.219338957341602	-5.32412459131086
KEGG_UBIQUITIN_MEDIATED_PROTEOLYSIS	-0.0595597028291792	-0.0393762603267709	-1.50693921706668	0.135530097404394	0.229169073792884	-5.36489109199627
KEGG_OLFACTORY_TRANSDUCTION	-0.0374060497501114	0.126855266291417	-1.49901898784345	0.137569898957836	0.230522533388807	-5.37634126884999
KEGG_PROGESTERONE_MEDIATED_OOCYTE_MATURATION	0.0513839492553578	-0.0327603421971745	1.474694842013	0.143985219991337	0.234084607689619	-5.41114879244103
KEGG_RNA_POLYMERASE	-0.111906029874775	-0.0416486226029553	-1.47375736429236	0.144237068482161	0.234084607689619	-5.41247950025407
KEGG_GLYCEROPHOSPHOLIPID_METABOLISM	0.0467571957845125	-0.0324316083945081	1.46794029272506	0.145807483348797	0.234084607689619	-5.42071861886553
KEGG_LINOLEIC_ACID_METABOLISM	0.0832135280328209	0.000993815402120928	1.46767341134475	0.145879850739867	0.234084607689619	-5.42109587916405
KEGG_RNA_DEGRADATION	-0.076508178590007	-0.0427244322015156	-1.46299656838393	0.14715256673283	0.234084607689619	-5.42769643577024
KEGG_VALINE_LEUCINE_AND_ISOLEUCINE_DEGRADATION	-0.0818615199260276	-0.0474613595514062	-1.4626516557271	0.147246769353147	0.234084607689619	-5.42818242831256
KEGG_MELANOMA	0.051825447476406	-0.0186732585838077	1.45190712187691	0.150204877405449	0.236763620317063	-5.4432672847026
KEGG_WNT_SIGNALING_PATHWAY	-0.0502234088178301	-0.0361259366190761	-1.43378585322468	0.155298108674907	0.24273485893725	-5.46846915309477
KEGG_TRYPTOPHAN_METABOLISM	-0.0578483793533969	-0.0157824903429107	-1.39582863933138	0.16639778351117	0.257916564442313	-5.52028030084695
KEGG_NEUROTROPHIN_SIGNALING_PATHWAY	-0.0617974036528284	-0.0392414161730295	-1.3564387935247	0.178547943676638	0.274462128296319	-5.57264370597801
KEGG_PYRIMIDINE_METABOLISM	0.0677711582285436	-0.0424967158630981	1.28551757452835	0.202099320252567	0.308118635794897	-5.66330285720113
KEGG_FATTY_ACID_METABOLISM	-0.06264758799232	-0.0267300308332621	-1.27310539885068	0.206448025956251	0.312189697787502	-5.67868884174194
KEGG_DORSO_VENTRAL_AXIS_FORMATION	0.0604307112925232	-0.0331807914231857	1.21603046348578	0.227336199536877	0.339231844373422	-5.74758754729875
KEGG_REGULATION_OF_ACTIN_CYTOSKELETON	0.0489769758061568	-0.0285564492232219	1.21433752718351	0.227978390035902	0.339231844373422	-5.74958467058541
KEGG_TERPENOID_BACKBONE_BIOSYNTHESIS	0.0642191252989895	-0.034403909062477	1.20912026791138	0.229965751126682	0.339473251663198	-5.75572247641088
KEGG_PENTOSE_AND_GLUCURONATE_INTERCONVERSIONS	-0.0581571339554683	0.0165571288597179	-1.18769803174686	0.23825733060023	0.348943807020809	-5.78065691428614
KEGG_GLUTATHIONE_METABOLISM	0.0732564086082522	-0.0319194178320838	1.12840162360049	0.262321964998546	0.381186605388512	-5.84742523496479
KEGG_MISMATCH_REPAIR	-0.0789817026069446	-0.034329860851823	-1.1229739860841	0.264607199142859	0.381526659229239	-5.85337128256313
KEGG_FC_GAMMA_R_MEDIATED_PHAGOCYTOSIS	0.0518802700512856	-0.0316568567958907	1.10190228971331	0.273611331579407	0.388338776615671	-5.87619188692562
KEGG_SPHINGOLIPID_METABOLISM	0.0396252424223616	-0.0419703617838272	1.09773231111523	0.275418178367219	0.388338776615671	-5.88065821389614
KEGG_VIBRIO_CHOLERAE_INFECTION	0.0717933968998356	-0.0320803134290091	1.09732465062185	0.275595260824024	0.388338776615671	-5.88109396299744
KEGG_GLYCOSAMINOGLYCAN_BIOSYNTHESIS_KERATAN_SULFATE	0.0725174742630563	-0.0310008069118156	1.08021996193399	0.283096634320486	0.395909578824138	-5.89923543795521
KEGG_PHENYLALANINE_METABOLISM	-0.0879005140825343	-0.0313971051847825	-1.05083782163082	0.296308479882713	0.41006154686597	-5.92975135462149
KEGG_CHRONIC_MYELOID_LEUKEMIA	-0.0494261804148077	-0.0384208073519753	-1.04795872392487	0.297625316273688	0.41006154686597	-5.932697482156
KEGG_GLIOMA	0.0422847129089148	-0.0292998279908097	1.02940993568428	0.306204469713504	0.418579656850447	-5.95148930504768
KEGG_N_GLYCAN_BIOSYNTHESIS	0.0665936550252893	-0.0403052998391196	1.0249142656176	0.308308671981243	0.418579656850447	-5.95599463345647
KEGG_PURINE_METABOLISM	0.0430784710052924	-0.0402884005066081	1.01114277990942	0.314814883273582	0.422524891904687	-5.96967601592314
KEGG_NON_HOMOLOGOUS_END_JOINING	0.0571454331755267	-0.0321613823058396	1.00695536639274	0.316811268264644	0.422524891904687	-5.97380023354574
KEGG_ALANINE_ASPARTATE_AND_GLUTAMATE_METABOLISM	-0.035664867861789	-0.0378511216285424	-1.00440880235677	0.318029488530409	0.422524891904687	-5.97630019775899
KEGG_NUCLEOTIDE_EXCISION_REPAIR	-0.0542676654083737	-0.0422645531716662	-0.983860390983189	0.327973557146492	0.432645969001756	-5.99624641983555
KEGG_LONG_TERM_DEPRESSION	0.0290139278453004	-0.0076836330977543	0.939473274714419	0.35014718411834	0.45864349469022	-6.03795687358453
KEGG_HEDGEHOG_SIGNALING_PATHWAY	0.0365867155764224	-0.0408006136884716	0.898279121245144	0.371571667601871	0.481773017725791	-6.07497994129441
KEGG_GLYCINE_SERINE_AND_THREONINE_METABOLISM	0.0481203677563571	-0.0451217929831772	0.892121888276903	0.374843642632839	0.481773017725791	-6.08037393079728
KEGG_PATHOGENIC_ESCHERICHIA_COLI_INFECTION	-0.0501823985457812	-0.0317085272133788	-0.890748858535943	0.375575739624945	0.481773017725791	-6.0815717985325
KEGG_TYPE_II_DIABETES_MELLITUS	0.0367447884630289	-0.0235455100185414	0.859703935258362	0.392368017769544	0.494611114153513	-6.10817274476654
KEGG_MTOR_SIGNALING_PATHWAY	0.0302719305110545	-0.0370694104157978	0.856531443453043	0.394109750299715	0.494611114153513	-6.11083891734813
KEGG_DNA_REPLICATION	0.0646621536725028	-0.0308383162383321	0.85292274714974	0.396096743070419	0.494611114153513	-6.11385990382155
KEGG_VALINE_LEUCINE_AND_ISOLEUCINE_BIOSYNTHESIS	0.0617953991972323	-0.0405149527647208	0.851350281097254	0.396964484819175	0.494611114153513	-6.11517235859959
KEGG_GLYCOSAMINOGLYCAN_DEGRADATION	0.0637083942379205	-0.0393605807771379	0.847886684951263	0.398879930768962	0.494611114153513	-6.11805484509669
KEGG_OXIDATIVE_PHOSPHORYLATION	0.0799566587627328	-0.0267234986132612	0.800321928189557	0.425753225505856	0.524437747974101	-6.15646994389607
KEGG_NITROGEN_METABOLISM	0.0312194800672447	-0.0246122235839949	0.739809026550631	0.461452227112207	0.564671804229411	-6.20218455893411
KEGG_SMALL_CELL_LUNG_CANCER	0.0267541103948291	-0.0435584618193044	0.664244860677021	0.508329691221136	0.617969428543342	-6.25428800186382
KEGG_CITRATE_CYCLE_TCA_CYCLE	0.0486663554301046	-0.0419023637521994	0.617961798342669	0.538251074463268	0.650095453572519	-6.28346070714941
KEGG_ARACHIDONIC_ACID_METABOLISM	0.023263409044159	-0.011164197355884	0.604277009645708	0.547267391589483	0.656720869907379	-6.29168670392233
KEGG_BASE_EXCISION_REPAIR	-0.0377531763531892	-0.0376690655075737	-0.597882971577748	0.551506066678907	0.65756492565562	-6.29546760529095
KEGG_PARKINSONS_DISEASE	0.0564681996150546	-0.0260255271403019	0.580406876461211	0.563174275240531	0.667200096781776	-6.30559803721937
KEGG_FOCAL_ADHESION	0.0270793815772545	-0.036239968998567	0.571645596934617	0.569069153604955	0.669916851712162	-6.3105645442901
KEGG_RENAL_CELL_CARCINOMA	-0.0248571647806379	-0.0398179007738782	-0.565772271258045	0.573037642059954	0.670345920900323	-6.31385199339126
KEGG_NOTCH_SIGNALING_PATHWAY	0.032686094352608	-0.0513124652328597	0.560432882443759	0.576656916318439	0.670363665220186	-6.31681134793344
KEGG_FRUCTOSE_AND_MANNOSE_METABOLISM	-0.0344034605672909	-0.0445499488073899	-0.535656603230995	0.593593322387495	0.685766198534621	-6.33017903817608
KEGG_ONE_CARBON_POOL_BY_FOLATE	0.0321444414018897	-0.0419247308014181	0.524231276536897	0.60148069065026	0.690588941116965	-6.33614121763195
KEGG_STEROID_BIOSYNTHESIS	0.0273825308654205	-0.0542475310128985	0.493639480678832	0.622832638173416	0.709656043877509	-6.35147632125312
KEGG_PANCREATIC_CANCER	0.0205897444752668	-0.0412478893454122	0.48954132048046	0.625718232236083	0.709656043877509	-6.35346105845979
KEGG_GLYCOSAMINOGLYCAN_BIOSYNTHESIS_HEPARAN_SULFATE	0.0264446337531246	-0.0230091527386121	0.481359232644633	0.631496851352273	0.711869177888016	-6.3573744271331
KEGG_ARGININE_AND_PROLINE_METABOLISM	-0.0239965306811328	-0.0408118135098471	-0.448317261113402	0.655063794852426	0.733987143629827	-6.3725104022802
KEGG_GLYOXYLATE_AND_DICARBOXYLATE_METABOLISM	0.0276411085000055	-0.0346466323620567	0.350899767387277	0.72653086695194	0.809190067383598	-6.41089856117603
KEGG_AMINOACYL_TRNA_BIOSYNTHESIS	-0.0243043204729696	-0.0318171066446643	-0.323190319102552	0.747344049588353	0.827416626329962	-6.42011351442986
KEGG_ADIPOCYTOKINE_SIGNALING_PATHWAY	0.0126530463490911	-0.0362994829020742	0.312752017748869	0.755234330230504	0.831204647472626	-6.42338888866435
KEGG_PYRUVATE_METABOLISM	-0.0156095088318187	-0.0439566811259522	-0.248440758090747	0.804392047862742	0.877872482499548	-6.44120135028596
KEGG_LYSOSOME	-0.0177594545766816	-0.0254499991841328	-0.234840249381458	0.814896953655015	0.877872482499548	-6.44444617374603
KEGG_PORPHYRIN_AND_CHLOROPHYLL_METABOLISM	-0.0157072330351687	-0.00628190682480137	-0.233222803340215	0.816148550879552	0.877872482499548	-6.44481993087644
KEGG_PANTOTHENATE_AND_COA_BIOSYNTHESIS	0.011185495132165	-0.0422503237819455	0.228693280319947	0.819656075539931	0.877872482499548	-6.44585287854033
KEGG_HUNTINGTONS_DISEASE	0.0178934052142958	-0.0292928713562753	0.226655145658209	0.821235548144738	0.877872482499548	-6.44631107039111
KEGG_METABOLISM_OF_XENOBIOTICS_BY_CYTOCHROME_P450	0.00755395133883284	0.00363969809584113	0.181220802581171	0.856625253851552	0.910470269807935	-6.45546133801795
KEGG_PPAR_SIGNALING_PATHWAY	0.0063687708224122	-0.0226714481251808	0.162194068994509	0.871537583810958	0.921056764709308	-6.45868812445441
KEGG_GLYCOLYSIS_GLUCONEOGENESIS	-0.00915448123626782	-0.0259988627383903	-0.142641710450296	0.886910391691016	0.932007530251576	-6.46163176383028
KEGG_MELANOGENESIS	0.00519303066924054	-0.024608251110492	0.131721270456599	0.895515731918146	0.935763629981883	-6.46311158265622
KEGG_AXON_GUIDANCE	0.00421486109907481	-0.0332648141985766	0.094545988569182	0.924897748583557	0.961066934282355	-6.4672663688062
KEGG_ENDOCYTOSIS	0.00349610871440361	-0.0362908226297399	0.0823739002000031	0.934542862548174	0.964291518544114	-6.46833012483488
KEGG_BASAL_CELL_CARCINOMA	-0.00372618395712678	-0.036764713650604	-0.0768209237645933	0.938946356689176	0.964291518544114	-6.46876680451807
KEGG_TAURINE_AND_HYPOTAURINE_METABOLISM	-0.00367998209037	-0.00493442128362414	-0.0710129852204704	0.943554066532413	0.964291518544114	-6.46919094413233
KEGG_INOSITOL_PHOSPHATE_METABOLISM	-0.00276872582703915	-0.0472663558057284	-0.061132948644413	0.951396696622134	0.966993363779874	-6.46983590115114
KEGG_SNARE_INTERACTIONS_IN_VESICULAR_TRANSPORT	0.00122336826267612	-0.0486845161496749	0.0288508570493789	0.977051102507603	0.987671223187034	-6.47127091283069
KEGG_TASTE_TRANSDUCTION	0.000255766317434323	0.00790531506016402	0.00705980165957899	0.994383666211806	0.99904185273935	-6.47165749398675
KEGG_PEROXISOME	5.33818818743426e-05	-0.0383994912278626	0.00120439323598492	0.99904185273935	0.99904185273935	-6.47168139954878
